# Supplementary material for: Profiling of SARS‐CoV‐2 neutralizing antibody‐associated antigenic peptides signature using proteome microarray
Source: MedComm (2020). 2023 Sep 3;4(5):e361. doi: 10.1002/mco2.361 (PMC10475218; doi:10.1002/mco2.361)
Supplement: Supplementary file 2 — Supporting Information [file MCO2-4-e361-s003.xlsx]

## Sheet: Information and data
Patients	Visit	COVID-19 symptom	Age	Sex	NAb titers-1	NAb titers-2	NAb titers-3	Protein N	Protein S	Protein S2	Protein S1	Protein RBD	ORF3a-1	ORF3a-2	ORF3a-3	ORF3a-4	ORF3a-5	ORF3a-6	ORF3a-7	ORF3a-8	ORF3a-9	ORF3a-10	ORF3a-11	ORF3a-12	ORF3a-13	ORF3a-14	ORF3a-15	ORF3a-16	ORF3a-17	ORF3a-18	ORF3a-19	ORF3a-20	ORF3a-21	ORF3a-22	ORF3a-23	ORF3a-24	ORF3a-25	ORF3a-26	ORF3a-27	ORF6-1	ORF6-2	ORF6-3	ORF6-4	ORF6-5	ORF6-6	E-1	E-2	E-3	E-4
H-1	Baseline	No	52	Female	None	None	None	3132	5313.5	4952.5	4909.5	1277	722	1112	728.5	1130	919.5	950	2652.5	1063	925.5	779.5	700.5	717.5	792.5	609	624	900	889	1094.5	1437.5	777.5	1043	1002.5	885	999	928.5	1150	796	811.5	833.5	980	912.5	1355	1072.5	602	1054.5	806.5	743.5
H-2	Baseline	No	40	Male	None	None	None	2472	1493	2035.5	1720.5	1163.5	785.5	916	799	804	873.5	775	1935.5	755.5	804.5	832	829.5	894.5	956	1385.5	959.5	1376	642.5	993.5	1033	923.5	790	740	496.5	651.5	645.5	738	835.5	456.5	593	415	501	844	706	582.5	555	864	771.5
H-3	Baseline	No	56	Male	None	None	None	129.5	166	254.5	265.5	105.5	78	176.5	82	67	77	80	136	95	78	81.5	82	104.5	84.5	322	81.5	70	46	77	112.5	106.5	70.5	81.5	76.5	86	88	314	94.5	76.5	84.5	88.5	106.5	143	137	89.5	120	147.5	93.5
H-4	Baseline	No	39	Female	None	None	None	97	150	496.5	372.5	252.5	124	865.5	96	125.5	163	136.5	484.5	142	137	141	121	157	166.5	288	142	1594	130	575	813.5	497	143	140.5	103	101	638.5	267	555	76	95	108.5	122	199	160	353	132	218.5	118
H-5	Baseline	No	36	Female	None	None	None	977.5	3595.5	4857	1501.5	1496	1102	7945.5	702	887.5	884	993	2230	901	905.5	947.5	872.5	946.5	1054.5	3124.5	1043	10581.5	929	5380	5596	5577	996	890	985.5	1026.5	6766	3991	4582	959.5	1027	891	996	1685.5	1921	1061	1104.5	1131	874
H-6	Baseline	No	33	Female	None	None	None	822.5	1255	2845.5	1765.5	2028.5	1688	3639	1982.5	1886	1577.5	1750	4043	2778	25221.5	1794.5	1817	1773	1941	3091	1972.5	3620.5	1695.5	3207.5	3719	2845	1588	2111	2020	2142.5	3908.5	3720.5	4147.5	2095	2159	2151.5	2342	3690	3098	3016.5	2255	3060.5	2189.5
H-7	Baseline	No	68	Female	None	None	None	9146	1125.5	2123.5	2507	1648	1048.5	706	713	811	911	906	1322	1072.5	1732.5	1041.5	1001.5	1134.5	1233	1125	986	1106.5	916.5	1154	1358.5	829	986.5	1449.5	854	1032	783.5	1281.5	1250.5	878	905	968	1215.5	1293	1247	957	1636	662	716
H-8	Baseline	No	57	Female	None	None	None	2568	2890.5	2571.5	4414	1156.5	839.5	1192	693.5	867.5	638.5	678.5	6379	1795	770	742	681.5	735	776.5	1091.5	833	1192.5	645.5	862.5	1347.5	954	759.5	954	764	812	973.5	2036.5	739	713	780.5	834.5	909.5	1375.5	951.5	1245.5	1030.5	1026	1020.5
H-9	Baseline	No	15	Female	None	None	None	2140	919	1143	1284	906.5	577.5	650	459.5	598.5	536.5	479.5	992	427	468.5	435.5	547	639	569	652.5	519	593	384	481.5	634.5	414	452.5	397.5	413.5	496.5	1607	565	11481.5	702	496.5	438	528.5	657	689.5	366.5	565.5	590.5	505
H-10	Baseline	No	71	Male	None	None	None	435	8983.5	6348.5	13748	804.5	495.5	973.5	421.5	746	499.5	457.5	1416	526.5	536.5	599	529.5	510.5	553.5	1429	587	900.5	442	599.5	805.5	390	534.5	553.5	298	342	483	1886	462.5	413.5	471	452.5	490.5	648.5	725.5	556.5	867.5	732	716.5
H-11	Baseline	No	71	Female	None	None	None	532.5	3715	2799.5	4208	661	263.5	423.5	353.5	497	309	304.5	1273.5	342	281	332.5	265	310	332	3354.5	293	857.5	259	366	528	475	525.5	349	403.5	317	393	634	416.5	9405.5	355	255	314	463.5	367	290	390	656	243.5
H-12	Baseline	No	56	Female	None	None	None	696.5	2073	2443.5	2741	825	668.5	1167.5	554.5	611.5	569	530.5	4905	593	556.5	606.5	573	624.5	682	1152.5	704	1423	628.5	971	1242	976	520.5	631.5	633	631	880	1319	928	624	679.5	674.5	763	1193	1059	1183.5	896.5	812.5	686
H-13	Baseline	No	64	Male	None	None	None	1984	2190.5	2022	8453.5	720	410.5	375.5	330	305.5	288	420	822	289.5	304	309.5	343	341	363	825.5	426	4437.5	332	344	697.5	455	386.5	406.5	505.5	492.5	362	609.5	532.5	486	495.5	663.5	486.5	637	526	660	738	650.5	548
H-14	Baseline	No	38	Female	None	None	None	789.5	1129	2162	1421	2555.5	1267	1029	1101.5	1242	1155.5	1131.5	2205	1133	1163	1197	1100	1115.5	1272.5	19419.5	1425	1466.5	1130	1246.5	1581.5	1835	1178	1010	924.5	1292	1065	1184.5	2795	1010	1094.5	1010.5	1062.5	1200.5	813	878.5	1047.5	1710	1382.5
H-15	Baseline	No	65	Female	None	None	None	15367.5	1137	854	574	749.5	293	598	265.5	395	285.5	281.5	1172	376	284	306.5	289	364.5	323.5	837.5	425	880	287.5	530	884.5	540.5	287	270.5	236.5	272.5	317	602.5	800.5	229.5	251	251.5	288	534	319.5	218	265.5	391	255
H-16	Baseline	No	66	Male	None	None	None	8534.5	2572.5	2650.5	2865.5	892	480.5	504	501	524.5	460	470	1363	506.5	446.5	467	406	524	538	698.5	556	1644.5	403	568.5	816	529	337	589	383	501	444.5	780.5	658	415	539.5	471	465.5	481.5	433.5	470.5	503.5	762.5	509
H-17	Baseline	No	71	Female	None	None	None	252	6769	4831	6780.5	677	228	619.5	257	265	228.5	235	801	267.5	229.5	230	205	287	256	552	255.5	565	184	324.5	398.5	296	229	259	292	247	205.5	977	308.5	191.5	222	203.5	189.5	375.5	281	158	234	304.5	326.5
H-18	Baseline	No	14	Female	None	None	None	4637	2369	1416.5	2200.5	1295.5	644	501.5	489	546.5	593	562.5	3558	506	628.5	531	538	703.5	985	532	725	874.5	671.5	616.5	645	544.5	731	349	451	587.5	474	547	670	564.5	589.5	504	598.5	523.5	550.5	390	677.5	850	815.5
H-19	Baseline	No	42	Female	None	None	None	1016.5	695	1504.5	798	953.5	551.5	406.5	409.5	696	469	567.5	2622	542.5	595.5	569.5	562	589	697.5	1174.5	568.5	667	550.5	534	825.5	486.5	1666	555	508.5	548.5	515	743.5	532.5	477	462	406	446	1988.5	473	262	410.5	762	586.5
H-20	Baseline	No	79	Male	None	None	None	660.5	1132.5	1013.5	1884.5	869.5	306	650	227	235	352	287.5	2436.5	317.5	288.5	339.5	338.5	291.5	289.5	423.5	230.5	660	189.5	424.5	461	222	204.5	231.5	137.5	88.5	223	424	357.5	136	255.5	165.5	139.5	435.5	226	45.5	259.5	430	362
H-21	Baseline	No	73	Female	None	None	None	351	333.5	1601	1406.5	1127.5	292.5	998.5	203	251	243	308.5	606	280	320	316	506.5	342	286.5	330	245.5	625.5	243.5	327	414	1427.5	374	240	288	592	276	2032	871.5	331.5	344.5	359.5	352	463	350.5	1701.5	471	1312.5	572
H-22	Baseline	No	12	Female	None	None	None	476	1110.5	1789.5	1519.5	1025	227.5	473	392	408	233	243.5	1698	370.5	281	288	386	418.5	368	860.5	400	1077.5	278.5	546.5	762	527.5	277.5	412	421	356	503.5	949.5	846.5	343.5	362.5	290	362	811	376	294.5	411	993	631
H-23	Baseline	No	41	Female	None	None	None	338.5	465	752	1117.5	640.5	212	407	420	460	221.5	192	855.5	263	213.5	268	326	271.5	439	1990	283	539.5	236	321	478	414	236.5	205.5	288.5	316.5	305	611.5	367.5	230	224	209.5	292.5	390	864	155.5	316	720	285.5
H-24	Baseline	No	47	Female	None	None	None	210	286.5	746	355.5	525	153	220.5	102.5	129.5	179	145.5	927	147.5	106	160.5	155.5	132.5	182.5	478.5	155.5	347	104.5	129	226	154	140	187.5	202	159.5	95	246	205	176.5	179	129.5	154.5	355	216	258	188.5	305	198
H-25	Baseline	No	32	Male	None	None	None	206.5	1279.5	1170.5	4500	746	207.5	235.5	145.5	121	92.5	138	1322	133	156.5	176	238	217.5	193.5	602.5	222.5	312	210.5	415.5	307	242	230.5	255	244	317.5	284.5	286.5	323	213.5	236	212	318.5	372	374.5	229.5	135.5	399.5	1176
H-26	Baseline	No	41	Female	None	None	None	5354	888	1105.5	1017.5	683	202	629	130.5	145.5	152.5	146	1164	196.5	174	145	287	215	209.5	525.5	190.5	271.5	157	210	242.5	276	189	252.5	202	226.5	155	199.5	138.5	177	153.5	187	146.5	201	124.5	119	157.5	701.5	569.5
IFV-1	Baseline	No	34	Female	None	None	None	164	2568.5	1890	3720.5	491	128	123	100	69	108	101	538.5	84	113	97	88	119.5	125.5	196	104.5	194.5	97.5	136	177	99.5	83.5	64.5	58.5	96.5	113	158	148.5	57	134.5	106.5	101.5	175	141	105.5	194	158.5	89
IFV-2	Baseline	No	46	Male	None	None	None	216	608	729	819	500.5	178.5	278	155.5	231.5	195.5	151.5	590.5	170.5	212	193	193	192.5	190	571.5	250.5	365.5	198.5	268.5	358	282.5	248	167.5	175	227.5	190	394.5	242	185	227.5	189	190.5	416	283.5	243.5	258	334.5	555
IFV-3	Baseline	No	58	Male	None	None	None	48	213	342.5	497.5	133	55.5	79	34.5	78.5	41	21.5	17.5	34	13	70.5	37.5	41.5	56.5	68.5	59	103.5	35.5	84.5	76	78	25	57.5	23	44.5	56	107	49	27	27.5	37.5	23	106	86	62	80	93	45.5
IFV-4	Baseline	No	62	Male	None	None	None	424.5	947	923.5	1747.5	857.5	336	414.5	358.5	338	329	280	1015	376.5	393	349	333.5	401	379	991.5	363	471.5	344	467	683.5	565.5	426	470.5	872.5	294.5	323	355	302	303	267	288.5	304.5	584	932	254	367	485	413.5
IFV-5	Baseline	No	68	Male	None	None	None	215.5	307	594.5	550.5	534.5	223.5	529.5	233	340	209	237	1209.5	278.5	238.5	237.5	198.5	226	237.5	4547	317	1361.5	223	407.5	529.5	382.5	164.5	249	336.5	427	342	977	313	270.5	219.5	221.5	261	762	349	481.5	246.5	331	249
IFV-6	Baseline	No	38	Male	None	None	None	582	1280	1179.5	2777.5	623	317	731.5	375	471.5	284	319.5	1234	423	342	334	407.5	358	381.5	928	360	761.5	322	522.5	753	625.5	402.5	444.5	409.5	419.5	467.5	990.5	396	339	396	343.5	394	618	440.5	363	425.5	533	350
IFV-7	Baseline	No	63	Male	None	None	None	634.5	1046.5	994	2024.5	547	306	524	237.5	270.5	284.5	252	667	287.5	345.5	287	325.5	322	310	636	364	521	297	401	600	384.5	290	331	323	316	367	787	341	374	377.5	329	347	526	372.5	307	292	387	304.5
IFV-8	Baseline	No	60	Male	None	None	None	231	389.5	559	616.5	536.5	174.5	249	175.5	327.5	163.5	178.5	1262	242.5	170	208	213	210.5	208	347.5	211.5	392	156	234	325.5	533	173.5	227	212	248.5	235	342.5	283.5	219.5	201.5	189	191	421	265	262	214.5	387	279
IFV-9	Baseline	No	49	Female	None	None	None	340.5	919	730.5	1085.5	491	316.5	1437.5	161	109	81.5	86.5	512.5	112.5	125	133.5	112.5	151	150.5	326	152	332.5	127	653	318.5	246.5	84	132	105	140.5	137.5	461	179	139	156.5	130.5	113	394	241.5	192	151.5	204	96
IFV-10	Baseline	No	83	Female	None	None	None	1095	1080	1774.5	1445.5	1372	725	846	582.5	636.5	725	775.5	990	465.5	755.5	722	673.5	663.5	861.5	1500	874	1193.5	657	1152.5	1026	695	582.5	490	566	791.5	1017	1138	1034.5	497.5	631	681	699.5	1092.5	1128	637	810.5	857	766.5
IFV-11	Baseline	No	64	Male	None	None	None	432	1046	1328.5	1812	702	2843	19995	292	696.5	334	274	2647.5	900	254.5	259.5	278	267	306	329.5	274.5	531	201.5	404	457	417	208	201	156	265.5	272.5	733	382	310	191.5	257.5	285	288.5	214	598	399	419	404.5
IFV-12	Baseline	No	51	Female	None	None	None	1906	1046	1345.5	1251.5	735	310.5	1639	313	342	250	262	903.5	219.5	235	285.5	195	266	463.5	642	307.5	549	244.5	592	681.5	417	262	438.5	297.5	320	293	459	410.5	181	218.5	198	329	647	405	410.5	295	667.5	303
IFV-13	Baseline	No	86	Female	None	None	None	419.5	598.5	951	852.5	609.5	353.5	1775.5	366.5	616.5	261.5	283	1166	409.5	329.5	341.5	380	365	569.5	648	394.5	734	437.5	507.5	573	609.5	328	456	368.5	502	487	658.5	537.5	333.5	383.5	382.5	417.5	515.5	448	432	446.5	564.5	340
IFV-14	Baseline	No	35	Female	None	None	None	339.5	1016.5	1443	952	595.5	215	199.5	230.5	190	216.5	364.5	3020	431	250	243	206	192.5	193.5	237	154	138	146	162	307	174.5	231	160	126	190	141	184.5	187	149.5	146.5	103.5	154	167.5	201	275	182.5	266	201
IFV-15	Baseline	No	44	Female	None	None	None	429	970	1303	2250.5	662	174	199.5	155.5	277.5	229.5	208.5	3502.5	223.5	219.5	200.5	202	218	224.5	451	312	278	269.5	369	388.5	327.5	628	797.5	1192	305.5	233	256.5	198	185	225.5	203.5	200	287.5	356	188.5	243.5	275	260
IFV-16	Baseline	No	79	Female	None	None	None	337.5	1253.5	1759.5	1065.5	671.5	118.5	156.5	95	76.5	65.5	126.5	945	82	117.5	87	128.5	86	108	151	60	187	88.5	119	104	111	72.5	101	93.5	96	68	80.5	110.5	50	59.5	45.5	94	160.5	142.5	128.5	110.5	389.5	559.5
N1-2	F1	No	44	Female	2	2	2	6106	2721.5	1026.5	1155	1161.5	89.5	186	81.5	112	71	80	411	117.5	77.5	82.5	191	103.5	83	431.5	117	285	89	190	268	209	103.5	74	103.5	204.5	136	224	305.5	97.5	90	100.5	84	580.5	207.5	133.5	181.5	670	192.5
N1-3	F2							1091	2077.5	781	1048	1424.5	92	168	85.5	110.5	78.5	71.5	265.5	90.5	86.5	84	118	109.5	56	250	82	170	77	110.5	189	147.5	101.5	117	113.5	171	127	218.5	184	64.5	84.5	90	111	385	161	84.5	156	445	220.5
N2-3	F2	No	45	Male	2	2	2	1625	7458	4197.5	2354	1586	46.5	228	60.5	106.5	80	87	537.5	90.5	104.5	90.5	141	145.5	103	244.5	124	511	97.5	165	304.5	223	138.5	152	119.5	175.5	226.5	432	310	121.5	119.5	87	141.5	462.5	254	121	154	446	156.5
N3-1	Baseline	No	35	Female	2	2	2	2105.5	7951.5	4450.5	3078.5	1436.5	56	156	55	125	72	54.5	316	76	71	82	107.5	79	60	111	104.5	78.5	82.5	116	148	141	73.5	24.5	63.5	82.5	32.5	132.5	64.5	94.5	119	67	109.5	91	111	96.5	113	87	76
N3-2	F1							84	118.5	299	231.5	115	24	341.5	19.5	29.5	27.5	29	72	31	33.5	27.5	32	25.5	24.5	72	36	163.5	28.5	39.5	98	104.5	17	26	20	44.5	124	57.5	80	23	17	8	13	101	44	24.5	14	20.5	7.5
N3-3	F2							60	66	185.5	132	76.5	12	190	8.5	15.5	24.5	25	73	22.5	11	15	27.5	24	15.5	72	6.5	108	7	26	58	73.5	14.5	34	24.5	20.5	75	37.5	64	19	14	7.5	19.5	76	33.5	35.5	19	43	3.5
N4-1	Baseline	No	38	Male	2	2	2	72.5	298	385	1214.5	249.5	72.5	93.5	61.5	105.5	47	70	223.5	85.5	70.5	82.5	44	81	46.5	54.5	27.5	27	16	8.5	90	60.5	37.5	4.5	17	16	18	44.5	51.5	29.5	40	34	38	137	76	35.5	129	80.5	87.5
N4-2	F1							100.5	365	514	1584.5	261.5	120	135	90	250.5	193.5	192	375.5	137.5	188	131.5	156.5	224	152	154	132	268	157.5	225.5	273	233	154.5	111.5	151.5	207	224.5	226.5	274	158.5	194.5	200.5	197.5	289	207.5	130	226	119	127.5
N4-3	F2							151	422.5	512	140.5	126.5	41.5	90	55	38	31.5	55	119.5	46.5	46.5	55.5	49	51.5	44	80.5	52.5	63.5	21	37.5	37	39.5	17	7.5	13	43	30.5	48.5	54	25.5	18.5	15	57	67	49	50	59.5	34	13
N5-1	Baseline	No	54	Male	2	2	2	235	413	933	609	509	196	234	213	271	217.5	197.5	2800.5	351.5	163	216	260.5	295	244.5	654.5	328	507.5	272	341	475	508	235.5	280.5	292	353.5	315.5	279.5	387.5	281.5	318.5	323	304.5	390.5	313.5	263.5	302.5	384	259
N5-2	F1							429.5	1027.5	631.5	3400.5	541	282	305.5	380	449	333	400.5	475.5	425.5	368	414	327	394	389.5	260.5	449.5	414	227.5	825	443.5	350	285.5	271.5	255.5	348	409	286	283	249	239	346	408	496.5	437.5	252.5	328.5	215.5	215.5
N5-3	F2							177	629	519	160	137.5	39.5	108	86.5	80.5	49.5	73	238	88.5	75.5	56.5	75	56	83.5	145	70.5	97	62	95	98	105	35.5	92.5	68	62.5	66	78	71	72.5	87	60.5	47	121.5	60	65.5	88.5	81	71.5
N6-1	Baseline	No	9	Female	2	2	2	253.5	2948.5	1026.5	2537.5	1965.5	125.5	132	140.5	151	171.5	176	509.5	182.5	175	133.5	140	172	185.5	241	189.5	300.5	195.5	201	331.5	235.5	209.5	199	238	221	185.5	118.5	242	181.5	187.5	177	163	240.5	178.5	151	190	203	157.5
N6-2	F1							1244	2340.5	3200	770	976	828	1027	809.5	855.5	828	854.5	1156.5	811	841	852.5	839.5	933.5	912.5	912.5	931	1030.5	896.5	1061	1008.5	874	727	844.5	746	929.5	986.5	863.5	867	823.5	843	848.5	831.5	702.5	739.5	650.5	885	898	923.5
N6-3	F2							78	191.5	430	246.5	174.5	78	87.5	78.5	86	95	79	172	82.5	92	72	83	101	93	170.5	82	164.5	75.5	80.5	125.5	104.5	75.5	71.5	87	88.5	60.5	135	63.5	53	66.5	56.5	97	164.5	87	55	63	100.5	74.5
N7-1	Baseline	No	65	Female	2	2	2	1068.5	1611.5	1329.5	1460.5	273	33	92	229.5	66	41	21.5	273.5	54.5	46.5	25	28.5	61	105	82.5	16.5	66.5	23.5	43	71.5	53	64	42.5	25	50	-3	43.5	83.5	36	58	42.5	75.5	70.5	73	32	77.5	129.5	71
N7-3	F2							176.5	1148.5	876.5	940	271.5	94.5	128.5	88.5	72	83	40	275	66.5	63.5	80.5	77.5	93	33.5	240.5	57.5	140.5	51.5	73	123.5	72	37	99	45	82.5	116.5	318.5	97	26	44.5	49	59.5	120.5	105	35.5	64	138	64
N8-1	Baseline	No	76	Female	2	2	2	248	548.5	680	422	402.5	151.5	657	236.5	277	194	218.5	1364	412.5	182	165	257.5	258	269.5	662.5	285	793	276.5	361.5	534.5	537	177.5	459	395	430	372.5	631	240.5	237	228	256.5	129	465.5	284	191	188	642.5	268.5
N8-2	F1							99	424.5	582	416	374	345	588.5	191	163.5	188.5	160	431	201	177	244.5	163	160.5	226	314	177	387	127	158.5	263	178	133.5	145	104	167	287.5	329	201.5	151.5	102.5	126	134.5	268	166	196.5	154.5	172	185.5
N8-3	F2							184.5	448	632.5	442.5	470.5	310	418.5	159.5	217.5	199.5	236	558.5	217	252	192.5	191	231	232.5	428	212	341.5	150	179.5	372.5	273	151.5	169	179	209	213	408.5	160.5	152.5	170.5	138	122	222	153.5	183	139.5	267	213.5
N9-1	Baseline	No	69	Male	2	2	2	607.5	332	346	393	449	49.5	113	44.5	74.5	80.5	73.5	261	93	87.5	10.5	100	105	96	154	87.5	168.5	56	67	120	92	61	69	84	121	110	196	125.5	50	113.5	94.5	46.5	269	121	79	119.5	3625.5	1836
N9-3	F2							405	245.5	368.5	355	407.5	67	137	73.5	141	76.5	88	210	84	71	86.5	118.5	110.5	56.5	196.5	101.5	175	70	106.5	164	144.5	81.5	138	81	141.5	90.5	253.5	154.5	65	81.5	80	65.5	305	161	127	107	845	1440
N10-2	F1	No	28	Female	2	2	2	3101.5	6328.5	2068.5	2973	1105	246	653	339	420.5	211	243.5	1148.5	380	243	268	276	255.5	358.5	900	288.5	610	296	328.5	434.5	456	244	585	394	447.5	386	433	251	424	370.5	348.5	308	656	292	372	295.5	2710	1131.5
N10-3	F2							835.5	3871	1321.5	1717.5	703.5	128.5	406.5	148	225.5	101	139	948	258	121	115	146.5	132	171	574.5	152.5	334	130.5	125	273	256	108.5	267.5	198.5	153	182.5	218	153	147.5	126.5	148.5	128.5	374	158.5	201.5	116.5	637	959
N11-1	Baseline	No	34	Male	2	2	2	775.5	750	3210.5	3579	2161	536.5	648.5	556	574	613.5	535	2363	527	550.5	377.5	1519	318.5	2	976	170.5	1025.5	379.5	850.5	978.5	724	538	602.5	668.5	1300	624	1053.5	636	544	710	607	529	730	623.5	572	853.5	8438.5	4582.5
N11-2	F1							440	659	2356	2958.5	1648.5	477	543.5	484.5	581	538.5	508.5	1495.5	564.5	460	486	1935.5	1052.5	476.5	1274	483	1009.5	385.5	674.5	876	553	334.5	474.5	419.5	1151	414.5	932.5	470	426.5	445.5	402.5	445	809.5	535.5	451.5	680	4704	5541
N11-3	F2							2692	4725.5	2994.5	3485	609.5	96.5	541.5	124.5	161.5	43	144.5	455.5	76.5	119.5	98	104.5	100	109.5	948.5	161	186.5	96.5	137.5	241.5	387.5	337.5	110.5	102	152.5	89.5	170.5	97	72.5	99.5	75.5	141	259	149	2084.5	161	658.5	334
N12-2	F1	No	58	Male	2	2	2	11557	7355	7300.5	6175.5	1109.5	175	260.5	270	431.5	231.5	241	564.5	289.5	277.5	213	233	327	300.5	2118.5	369	477.5	210.5	362.5	489.5	337.5	383.5	260	253	301	251.5	377.5	314	194.5	239	275.5	195	668.5	328.5	6636.5	341.5	1035	672
N12-3	F2							4135	17359	6038	5373	3979.5	64	151.5	102.5	227	108	117	1177.5	129	88	96	169	123	99.5	258.5	84.5	216.5	99	136	185	144	94	140	90	180.5	166.5	139.5	97.5	102.5	278	83	90	240.5	136.5	129.5	132.5	2381	1157.5
N13-1	Baseline	No	40	Female	2	2	2	11543.5	15652.5	10688.5	3943	4395.5	271	565	321	530.5	289.5	317	1216	351.5	269.5	266.5	337.5	282	248.5	527.5	256.5	770	255	478.5	608.5	427	199.5	262	255.5	299.5	492	1620.5	493.5	208	250	170	274	1061	586	457.5	355.5	715.5	324.5
N13-2	F1							4623	14406.5	9541	2785	3194.5	162	445.5	162	290	149.5	144	534.5	179.5	168	160	153	192.5	200	321.5	201.5	419	209.5	319.5	372	300.5	229	213	205.5	296.5	348.5	1195	314.5	175.5	225	185	236.5	686.5	426.5	400	276.5	432.5	472.5
N13-3	F2							179.5	271.5	391	327	385.5	64.5	462	102.5	89.5	88	76	322.5	84	66.5	69	76	104.5	109.5	302.5	80.5	178	58.5	152.5	172.5	122	58	87	88	122	184	140.5	148.5	64.5	76.5	101	81.5	346.5	142.5	54	143.5	188.5	73
N14-2	F1	No	68	Male	2	2	2	13712.5	12034.5	5808.5	4223.5	2695.5	1006.5	1063	1024	1233	1134	991.5	2220.5	2360.5	960	955	992.5	864.5	943	1254.5	1042	1878	977.5	1101	4212	875.5	876	965	1073	1076	978.5	1770	877	850.5	982	1105	1141.5	1601.5	1207.5	1233.5	1661.5	1765.5	1368
N14-3	F2							1437	1893	1001.5	661	536.5	95	130	69.5	123.5	106	97	317.5	309.5	85	99	129.5	87	112	249	120.5	378	85.5	120.5	557	176	89	124.5	131	161	114	412.5	76	122.5	120	114	163.5	316.5	192.5	166	179.5	200	134.5
N15-3	F2	No	25	Male	2	2	2	307	6053	3078.5	553.5	677	65	188	102	98.5	61	80	330	269	92.5	72	75	79.5	146.5	451	86	256	44.5	142.5	207.5	138.5	77.5	136	108.5	99	125	379.5	107	51	76	124.5	172	355.5	112	110	116	157	87
N16-1	Baseline	No	64	Male	2	2	2	11035	20729.5	10013.5	3792.5	3895	542	2558.5	508	554	508	471	1170.5	628	499	444	479.5	535.5	540.5	684.5	591	929.5	510.5	876	1331.5	540.5	521.5	395.5	489	524.5	748	748	1218	462.5	398	449	485	1021.5	719	501	574	787.5	611
N16-2	F1							5252.5	16772.5	7650.5	2768	2869	443	1977	450.5	428.5	410	444.5	795	425.5	375.5	440.5	398	472.5	407.5	625	395	660	335.5	725	914.5	480.5	358	343	349.5	425	535.5	502.5	799.5	383.5	390.5	385.5	409	607	457	387	532.5	741	1921.5
N16-3	F2							709	4077.5	2208	820.5	805	111.5	452	69.5	106.5	83	99.5	281.5	113.5	95.5	148	135	76	90.5	178.5	97.5	207	97	178.5	246.5	154.5	129	111	110	128	106.5	162.5	221.5	58.5	126	121	86	265	171.5	129	127	103	77
N17-1	Baseline	No	51	Male	2	2	2	5646.5	30813	22156.5	20886	2483	190.5	482.5	192	2427	188.5	176.5	4801.5	318.5	175	191	252.5	227.5	260	1035.5	259	584.5	177	335	455.5	363	190	368.5	262.5	314.5	271	1122	338.5	200	156	223	170.5	837	378	633.5	257	4567	978.5
N17-2	F1							1672.5	22280	17641	17860.5	1347	112.5	332	134.5	2076	152.5	129.5	2504	230	120.5	117	135.5	143.5	183	676	125.5	381	118.5	227.5	291	282	115	323	235.5	294	165.5	930	245	144.5	115.5	170	150.5	496	210.5	365	181	4925	7342
N17-3	F2							469.5	11341.5	8000.5	9044	811	85	196.5	78.5	888	109.5	89.5	1610.5	147	106	66.5	109.5	90.5	111	344	97	160.5	83.5	109	128	158.5	83	126.5	106	110.5	96	415	111.5	73.5	103.5	74.5	69.5	258	141.5	155	103.5	893.5	194
N18-1	Baseline	No	70	Male	2	2	2	1017.5	1747	932	3988	915	203.5	404.5	181	199.5	201	214	1915	115.5	210	231	144	157	227.5	2348.5	158.5	345	162	677.5	1480	87	139.5	18.5	127.5	199	296.5	386	275.5	98.5	164	132	210	643.5	611	542.5	565	174	232
N18-2	F1							838.5	1714	1063	4549.5	831	155	339.5	157.5	191	166.5	196	608	124	233.5	152.5	148.5	196	231.5	2803.5	226.5	451.5	208.5	839	1856.5	282.5	166.5	7	77	281	472	405.5	378.5	152	209	168.5	215	507.5	411	640.5	484.5	143	189.5
N18-3	F2							228.5	450.5	408.5	1209.5	416	77.5	131	66	89.5	54.5	93	404	57.5	76	79	120	109.5	108	1247.5	113	159	69.5	179	563	127	89	70	38.5	112	121	155.5	112	70.5	69.5	79.5	60.5	243.5	182.5	185.5	103	108	69
N19-1	Baseline	No	46	Male	2	2	2	17099.5	33441	17844	20501	3965.5	732	647	640	1126.5	526	552.5	1414	504	434	488	552.5	499	561	1055.5	650.5	1048.5	549	666.5	856	668.5	604	1136.5	572	679.5	685.5	607.5	831	603	619.5	610.5	586	778.5	631	628	788.5	4425	2529.5
N19-2	F1							12610.5	27973.5	14545.5	18614	2493	480	605	476	844.5	428.5	477	1163.5	630	518	450.5	476.5	548.5	578.5	1317	570	1103.5	579.5	696	825.5	668.5	618	1079.5	652.5	798	822	774	1021.5	697	704.5	656.5	707	1077.5	773	743	879	2128	1187.5
N19-3	F2							4002	10325.5	5897.5	7127	836.5	87.5	115.5	85.5	168.5	74	82	398	106	87	177.5	114	98	97	368	123	238	96.5	104	197.5	149.5	130	261.5	166	122	99.5	149.5	143	171.5	128	115	86	296	166.5	139.5	179.5	233.5	169
N20-2	F1	No	33	Female	2	2	2	9971	2974.5	2184.5	3776	816	426.5	770.5	421	564.5	499	456	1265	453	521.5	461.5	495	423.5	466	561	502.5	872.5	402	693.5	816	592.5	325	498.5	376.5	429	534.5	622	505	417.5	423	378.5	398	779.5	571	459	480.5	561	380
N20-3	F2							4074	1221.5	884	1521	413	95	206	102	129	120	115	501.5	175	113	85	78	108	88	165	107.5	161	62	106	186.5	118	95	184	219.5	130	101.5	648	113	103	103	91	105	257.5	124.5	145.5	166	197	141.5
N21-1	Baseline	No	6	Male	2	2	2	20722	24878.5	5460.5	8633	10905.5	420.5	693	403.5	498.5	385.5	363.5	2353	543	378	394.5	362	391.5	369.5	834.5	403.5	812	318	429	728.5	518	318.5	491	468	462.5	469.5	755.5	464	323	321.5	321.5	287.5	509.5	264	892	357	531.5	362
N21-2	F1							103.5	268.5	484	348.5	378	94.5	498.5	100	333	118	143.5	411	173.5	128	122	156	189.5	128.5	307.5	118.5	418.5	109.5	175.5	296	178.5	126.5	179.5	115	141.5	112.5	204.5	189	73	127	114	94.5	225.5	509.5	63	124.5	890.5	95.5
N21-3	F2							161.5	550.5	606	427.5	419.5	121	667	143	393	143.5	144	509.5	183.5	149	182.5	181	166.5	149.5	343.5	142.5	537.5	193.5	236	401.5	264	222	237.5	230	173.5	177.5	323	221	156	162	106	151	249	698.5	143	137	258	107
N22-2	F1	No	51	Female	2	2	2	9046.5	908	2131	781.5	998.5	443.5	692	518.5	1282	549	586	4223	346.5	518	552.5	331.5	529	503	1566.5	516	617.5	461.5	1369.5	785	394	540	304.5	331.5	490.5	595	1556	639	320	610	365	456.5	1886	891	404.5	692.5	915.5	762
N22-3	F2							2185.5	245	832	282.5	444	132	191	114.5	248	154	129.5	935	112	167	141	134.5	173	142	683	172	211.5	147	402	292	130.5	239	66.5	43	155	131.5	444	124	76	109.5	119	108	462	248	87.5	189	232.5	143.5
N23-2	F1	No	65	Female	2	2	2	9196	1729.5	2740	2601	3137.5	677	719.5	791	1092.5	612	591.5	4714.5	821	840.5	814	901.5	641.5	996	1544.5	971.5	1785.5	839	841	1348	942	672	814	2624	780.5	807.5	1176.5	816.5	856.5	896.5	829.5	752	982.5	1021	561	718.5	1117	948
N23-3	F2							2916	592.5	986	783.5	1238	185	236	225.5	261	145	169.5	981	251.5	196	226.5	224	230.5	207	496	212.5	420.5	191.5	192.5	291	206	148	232	523.5	209.5	217	346	185.5	196.5	234.5	268	203.5	337	270.5	151.5	237	282.5	235
N24-2	F1	No	57	Female	2	2	2	24195.5	7362.5	1920	2076	2320	218.5	994	100.5	151.5	134.5	139	483	119	168	132.5	162	113	177	275	162	209.5	123	146.5	162	148	217	96	100	148	93	156.5	184	157	160.5	115.5	143	194.5	187.5	130	236	2690	552.5
N24-3	F2							10937	5948	1894	1737.5	1866.5	193.5	1049.5	49	113	38.5	58	454	97.5	123.5	83	120.5	108.5	96	353.5	92	208	68.5	112	167.5	122	141	94.5	94.5	144	44.5	141.5	90.5	59	74	81.5	91.5	120.5	101.5	87	112.5	152.5	89.5
N25-1	Baseline	No	58	Male	2	2	2	22926.5	26963	15350	9659.5	7203	260.5	764	217	593.5	208	242	559.5	214	254	294	292	300	329	550	227.5	552	166.5	409.5	510	221.5	203	617	175	231.5	369	1574.5	269.5	275.5	286.5	293.5	329	888	657.5	528	491	446.5	658.5
N25-2	F1							627.5	355.5	588.5	465.5	670.5	94	230	145	126.5	120	139	405	118.5	129.5	129.5	122.5	173.5	118.5	211	96	210	118.5	291	327.5	266.5	144.5	152.5	159	215	174.5	298	171	115	125.5	100	127.5	270.5	208	135.5	214	296	482.5
N25-3	F2							616	335.5	550	488.5	680	109.5	126.5	122.5	119.5	125.5	140	384.5	89.5	150.5	150	115.5	153.5	121	197.5	163.5	197.5	118	191.5	213.5	207	133	108	126	183	148.5	227	141	95.5	117	97.5	103	223.5	88	92	145	334.5	499
N26-2	F1	No	37	Female	2	2	2	2818	2350	5289.5	3317.5	2452	2215.5	4456	2558	3135	2332.5	2273.5	9670.5	2400	2274	2248	2265	2373.5	2869.5	3191.5	2680.5	4951	2292	2772.5	3367.5	2481	2021	1950.5	2233.5	2633	3901	5389.5	2816	2305.5	2444	2340	2371.5	3906	2048.5	1680	2407	2589.5	1891.5
N26-3	F2							588	498	1316.5	901.5	509	251	840.5	328	452	230	272.5	2185.5	437	255	286.5	257	275	551	706	278	1020.5	229	348.5	529	435	187.5	371	378.5	309	490	984.5	347.5	311.5	272.5	263	389.5	830.5	215.5	187.5	192	522.5	265
N27-2	F1	No	48	Male	2	2	2	4089.5	5030.5	3559.5	2425.5	1435	242	492	212	530	237	210	1611.5	250.5	277	246.5	266.5	245.5	254	1988.5	327.5	535.5	258.5	389.5	547	396	223	280	251	347.5	429	420	423	246	237	225	180	264.5	207	94	226.5	425.5	204.5
N27-3	F2							926	2016	1414.5	1247.5	714.5	164.5	400.5	171	342	120.5	152	1069	180	153.5	179.5	177.5	196.5	247	1258	118	295	130	188.5	257.5	182	132	130.5	143.5	184	181	220	208.5	102	113.5	110.5	116	260.5	140.5	94.5	147.5	244.5	146.5
N28-2	F1	No	38	Female	2	2	2	1915.5	4777.5	2294.5	1486	1697.5	445.5	862	549	647	454	527.5	1306.5	653	564.5	519.5	624.5	565	623.5	1381	744.5	1497.5	630.5	1015	1049	836.5	468.5	665.5	585.5	714.5	864.5	2059.5	999	632	559	534.5	573	1028	805	625.5	601.5	668.5	549.5
N28-3	F2							481	3238	1757.5	919.5	951.5	260	569	349.5	409.5	264.5	275	861	395	317.5	314	317.5	288.5	352	850.5	318.5	831	324	465.5	529.5	351	243	306.5	307	308.5	334.5	971.5	450	251.5	235.5	212.5	237.5	399.5	279	240	227.5	445	239
N29-1	Baseline	No	22	Male	2	2	2	122	259	385.5	718	342	44.5	122.5	51.5	75.5	69	44	306	49	99.5	79.5	77	116	100.5	221.5	77.5	172	69	62.5	118.5	74.5	143.5	136	51.5	83.5	32.5	78	68	51.5	89	43.5	88	111	59	55	100.5	94.5	40.5
N29-3	F2							666	1650.5	1797.5	517	588.5	123.5	304.5	121.5	166	112.5	136	556.5	118	134	72.5	121	114.5	111.5	194.5	102	177.5	116	157.5	126	142	106	123.5	80.5	157	165.5	167.5	141.5	95.5	110	101.5	106.5	170.5	158	131	165	102.5	101
N30-1	Baseline	No	60	Male	2	2	2	15708	365.5	728.5	498.5	480	214.5	361.5	272	252	243.5	202.5	916.5	458.5	249	278.5	276.5	264	259.5	895.5	300	400.5	229	269.5	417	268	195	225	200.5	292	294	366	255.5	188.5	241	231.5	211.5	546	350	302.5	299.5	333	262
N30-2	F1							14595	677	1032.5	776.5	548.5	231	369.5	293	327.5	264	271.5	878	430	312.5	243.5	275.5	298	313	1140.5	297	447.5	256.5	303	554.5	336.5	239	271.5	295.5	355.5	332.5	434	335.5	304	280	277.5	334.5	627	381	363.5	372	291.5	249
N30-3	F2							14194.5	277	555	533	444.5	116.5	213.5	128	128.5	106.5	89.5	607	169.5	108.5	109	106	103	137	541	131	238.5	97.5	95	232.5	167	105.5	122.5	141	148	136.5	158.5	140.5	141.5	98.5	90	115	305.5	139.5	149.5	161.5	175.5	180
N31-2	F1	No	32	Female	2	2	2	8832.5	30077	13204.5	3751	2779	523.5	661	723	669	504	520	1206.5	587	523	551.5	575.5	607	542.5	872	581	914.5	509.5	876	4434	660.5	528	472.5	584	738	622.5	921	705	478.5	596.5	444.5	459	810	813	537	611	1626	541.5
N31-3	F2							1529.5	9624.5	4333	1452	988	116	214	167	108.5	82.5	73.5	278.5	84.5	136.5	110	89.5	101.5	69	199	115.5	243.5	103	165.5	772.5	134.5	118	121.5	155	179	105.5	197.5	101.5	73.5	96.5	81.5	93.5	252	192	131	156	258	170
N32-3	F2		8	Male	2	2	2	160.5	3	685.5	120	492	-14	-235.5	-219	-203.5	20	153.5	228.5	-215	1	-1	-89.5	50	-16	-484.5	-22	-120	11.5	-13	55	-83.5	5.5	-164	-169.5	-17	-132	-63	107.5	-147.5	-91.5	-214	-99.5	-54.5	63	-4	154	-183	75
N32-3 repeat	F2							83.5	11	530	69	440	-51	-110.5	-155	-78	-5	-42.5	3.5	-186.5	-41	-69.5	-11.5	-7	-37.5	-287.5	-25	-122.5	-116.5	4	32.5	-161	-34.5	-109	-118	-26	-121.5	-161.5	-169	-301	-158	-171.5	-131	-112	-2.5	-191	-169.5	-245.5	101
N33-3	F2	Yes	68	Female	2	2	2	24577.5	15823.5	5147.5	2599	1699	97.5	160	108.5	95	91	122.5	922	130	101.5	235	150.5	106	109	256	98.5	192	75	89.5	199.5	112	61.5	130	107	147	101.5	256	118	117.5	123	111.5	99.5	316	144.5	113.5	140	189	173
P1-1	Baseline	No	34	Male	22.4	32	44.7	44251	64873.5	34843	38009	31834.5	122.5	227	202.5	296	108	151.5	845	394	183	222.5	437	257.5	200	880	422	1203	258.5	396.5	720.5	405	158	339	402.5	422	167	496.5	287	176.5	248	206	181.5	346.5	254.5	256	205	830	2579.5
P1-2	F1							16658	38953	18405	12342.5	9838	130.5	182	152.5	185	147.5	121	481	204.5	110.5	128.5	212	100.5	114	468.5	139	389.5	102	180	255.5	202.5	102	173.5	121.5	191	114.5	206.5	170.5	99	104	149.5	122.5	277.5	145.5	152.5	158.5	206.5	121.5
P1-3	F2							16108	47781.5	20941.5	17200.5	13072.5	95	239	154.5	323	119.5	135	567	263	147.5	152	305	205.5	244	578	251.5	733	212.5	262	524	302	188	254.5	272.5	298	244	320	223	151.5	155.5	201.5	172.5	290.5	172	131.5	136.5	800.5	249
P2-1	Baseline	No	41	Female	14	32	32	30168.5	51272	9764.5	27490	31366	412.5	456	471	359	381.5	411.5	711.5	354.5	411	382.5	320.5	298	332.5	383.5	350	413	339.5	428	507.5	411	297	195.5	289	410.5	507.5	614.5	1408.5	308.5	418.5	363	347	514.5	562.5	495	406.5	379	370.5
P2-2	F1							15610	46804	8868.5	22367.5	25222	206	337.5	309.5	188	277	219	387	203	277.5	196	341	302	286.5	360.5	240.5	345.5	227	327	349	252.5	179	199	237.5	349	479	740	1716.5	304	342.5	337.5	356.5	418.5	386	461	414	252.5	204.5
P2-3	F2							12274.5	47138	10214.5	23112.5	28260.5	304.5	457.5	362	171	260.5	316	624	264.5	223.5	223.5	269	240.5	228	220	317	393	264.5	333	473	347	182.5	174.5	161.5	256	437	568.5	1187.5	190.5	222	211	238.5	317.5	306	336.5	284.5	391.5	212
P3-1	Baseline	No	28	Female	10	20	28.2	1756.5	29168	10260.5	12762.5	9332.5	220	6176.5	312	395	238.5	294	1030.5	328.5	284	238.5	218.5	237	287	467	298	5633	220.5	1744	2916	2719	280.5	138	210.5	838	3761	2093	2996.5	280.5	265.5	208.5	210	1142.5	639	348.5	381	481	265
P3-2	F1							1355.5	58890	15692.5	27007	16995.5	238.5	7911.5	252	299.5	200.5	219	654.5	205	175.5	244.5	255.5	321.5	215	783	254.5	4873	247.5	1425	2434	2042.5	252	202.5	212.5	504	3109.5	1593	2005	342	302.5	459	486	1198	698	435	439	425	315
P3-3	F2							612.5	59493.5	17500	30622	20282	199.5	6467	172	245.5	181.5	163.5	620.5	265.5	220	189	170	195.5	222.5	798.5	231.5	4841.5	217	1349.5	2493	2304	245.5	166	171.5	319.5	3167.5	1608	2077	218.5	209	189	244	1290	659	420	302	262	113
P4-1	Baseline	No	39	Female	14	16	22.4	37393	39494	13556.5	16312	10784.5	87	334	202	209.5	101	117.5	575	155	117.5	125	136.5	119	174	279.5	372	368.5	147.5	198.5	491.5	288	125	196.5	177.5	154	185	243	261	159	184	135.5	123.5	347.5	179	211	204	134	89
P4-2	F1							33110	64898.5	24198.5	23508	19287.5	107.5	930.5	256	225	115	158	939.5	182.5	139.5	114.5	134	154	126.5	330.5	328.5	385	147	277.5	565.5	319.5	161	184.5	135	182	163	178.5	216	114	143.5	170.5	144.5	309	152	248.5	193.5	352	353
P4-3	F2							19014	65042	29839.5	24434	16919	178.5	1354.5	240.5	221	146.5	187.5	588.5	223	216.5	192.5	199.5	232	115	325.5	228	440.5	163.5	304.5	508.5	321	176	250.5	223.5	254	299.5	334.5	342	150	230.5	209.5	258	555	338	287	347	188.5	110.5
P5-1	Baseline	No	48	Male	20	10	22.4	53498.5	59448	17403.5	37774	19487	155	135.5	164	231.5	156	155.5	440	208.5	175.5	169.5	174.5	184.5	178	551	254.5	381	166	268.5	410.5	297	222	116.5	196	185.5	207	475.5	413	201	129	135.5	202.5	413.5	221	164	249.5	177	117
P5-2	F1							35263.5	34766	12610.5	21057.5	8690	129	99	138	173.5	81.5	89.5	382.5	114.5	118	130.5	109	134	155.5	453.5	169	220.5	115	149.5	251	196	113	120.5	107.5	110	118	342.5	291	102	87	89	112	315.5	156	85	175	94	199.5
P5-3	F2							12186.5	34459.5	14307.5	19615.5	8150.5	75.5	116.5	161	160.5	139	105.5	426.5	128	95.5	97	89.5	81.5	118	316	135.5	194	113	159.5	247.5	143	144	86	93	144.5	149.5	255.5	268	135	99.5	121.5	135	284.5	179.5	128	205	131.5	116.5
P6-1	Baseline	No	70	Male	16	10	22.4	38675	65086	65087	19520.5	8944	257.5	282.5	237.5	296	295.5	282.5	691	368	304.5	288.5	273.5	332.5	278	420.5	330	545.5	280.5	346.5	480.5	457	343.5	331.5	298	299	283	454.5	9114.5	311.5	357.5	440	339.5	450.5	378	307.5	369.5	332	322
P6-2	F1							22639.5	64570	49553	10783.5	5013.5	129.5	88.5	139.5	176.5	163	184	462.5	191.5	132	140.5	151.5	145	117.5	240	154	327.5	156.5	270.5	332.5	299.5	186.5	192.5	177	250.5	170	304	5140.5	238.5	197.5	392	245.5	356.5	297.5	250	291	251.5	94.5
P6-3	F2							9281	31124	19207.5	4295.5	1768	75	64	72.5	90	80	99	251.5	86.5	96.5	63	70	67	95	131.5	83	136.5	72.5	126.5	123.5	112.5	60	97	78	98	91	137	1318.5	253	127.5	219	130.5	160	136.5	105.5	106.5	104.5	69
P7-1	Baseline	No	45	Female	22	8	13.5	4411	26473	9756	10406	10144	708.5	4774	192	341.5	182.5	159	893.5	237.5	206.5	235	224	139	167	333.5	118	294.5	226	214	206	234.5	145	211.5	195.5	201.5	327	488	203.5	132.5	198	173.5	207.5	215	210	205.5	278.5	186.5	230.5
P7-2	F1							28472.5	16982	4713	4460.5	3748.5	316.5	6926	337.5	372.5	272	296.5	548.5	310	302	366	308.5	303	205	159	279	505	292	345	514	367.5	328	942	337	362	367	461.5	264	214.5	249.5	267	319.5	393	439	329.5	515.5	209	213.5
P7-3	F2							30799.5	41688.5	11954	17215.5	15359.5	1551.5	7141	131	352.5	124.5	280	718	208.5	144	197.5	145.5	111	157	250.5	140	168	129.5	129	133.5	158	79.5	147.5	112	150.5	203	269	124	108	101.5	101	112.5	170.5	114.5	139	151.5	521.5	327.5
P8-1	Baseline	No	43	Female	6.3	8	11.2	57561	59305	56860	9098.5	8251.5	273.5	1736	212.5	468	194.5	191	832.5	1503	250	333	229.5	244	296	656	281	3915	272.5	1366.5	1348.5	5059	227	232.5	237	320	1232.5	1577.5	1822	183	170.5	182	184.5	286.5	227	213.5	180	356.5	396
P8-2	F1							27769.5	64924.5	64576	4185	3679	172	1065.5	151	183.5	127.5	119.5	432.5	111	147	161.5	115.5	165.5	200	259	143	1646.5	102	355	569	1236.5	140	165	77	206	508.5	384	492.5	91	106.5	91	115.5	168.5	248	148.5	177.5	317	287.5
P8-3	F2							15265	64916	64898	14275.5	12726.5	317	1492.5	253.5	341	188	250.5	1120	284	239.5	308.5	235	233.5	310.5	716	256.5	2954.5	203	557.5	900	2400.5	234	163.5	133	197	804	492.5	739.5	126	204	152.5	154	188.5	209.5	212.5	187	326.5	295.5
P9-1	Baseline	No	74	Female	5.6	5.6	11.2	15261.5	18937.5	11359.5	3893.5	2791	-271.5	891.5	-211.5	-186	-306.5	-310.5	521.5	-368	-403.5	-395.5	-298.5	-245	-264.5	134	-242	0	-329.5	-152.5	10	-243.5	-473	-392.5	-385	-112	-212	212.5	-17	-368	-293.5	-323	-378.5	-106	-252.5	-297	-236.5	-79.5	-276.5
P9-2	F1							6382.5	21181.5	10157.5	4205.5	3003	-162	376	-126	-155	-260	-200	500	-235.5	-304	-283.5	-211.5	-232.5	-194.5	142	-223	10	-203	-60.5	48	-77.5	-303	-219	-169.5	-52.5	-32.5	245	-14.5	-209.5	-195.5	-232.5	-177	24	-134.5	-203	-106	82.5	-79.5
P9-3	F2							4270.5	10969.5	5314.5	2926.5	3174.5	453.5	1130	1001.5	698.5	621.5	547	1631.5	826.5	651.5	662.5	712	634	732.5	1833	820.5	1731	731.5	876	1342.5	1117.5	685.5	1499.5	1173.5	1151.5	1012.5	1619	863.5	1020	895.5	1098	1092.5	2532	994.5	1301.5	1070	858	567.5
P10-1	Baseline	No	36	Female	11.2	5	11.2	32653	41476	9734	11110	11948.5	4358	12150	568.5	525	1083	415.5	1074	490	534	546.5	439	523	486	476.5	497.5	1089	473.5	597.5	736.5	363	399.5	376	346	389.5	651.5	898	520	348	431	406	438.5	674	500	431.5	606.5	1020.5	626.5
P10-2	F1							14690	64431	25041.5	26386.5	28602	372.5	658.5	469.5	408	398.5	468	1124	636.5	426	432.5	531	482.5	413	1237	592	1493.5	400.5	575.5	1711	2360.5	408	671	554	542.5	728.5	3195.5	758.5	447.5	391.5	412.5	371.5	731	524.5	363.5	446.5	637	667
P10-3	F2							6225	64835.5	28355.5	20041	19364	128	327	319	170.5	181	146	513	229.5	172.5	182	196.5	167	178	391	177	419.5	189.5	165	429.5	752	131.5	244.5	206	193	216	759.5	244.5	186	124.5	195	193	328	172.5	69	160	289.5	164.5
P11-1	Baseline	No	39	Female	5	4	6.3	46321.5	51191.5	20353.5	12945	14590.5	573	640.5	613	945	775	609.5	1091	804.5	967.5	738.5	653.5	629	582	734	640	834	561	2682.5	1986	631	585.5	470.5	970.5	675	582	727	600	529.5	553	568.5	531	754	714.5	527	676	2265.5	1356.5
P11-2	F1							26541.5	30409	12660	7155.5	6318.5	321	402	331.5	468	421.5	420	486	411	544	329.5	328.5	344	305	400	366	435.5	310	1488	1050.5	387	373	285.5	765	372.5	348.5	281.5	274.5	219	343	302	356	446	335	258	331.5	236	221.5
P11-3	F2							23541.5	23485.5	10064.5	5448.5	6840	263.5	349.5	271	412	291.5	301	474	280	435	420	346	387	322	384	395.5	369.5	316.5	1010.5	711.5	342.5	366.5	252.5	477	317.5	299.5	266	451	266.5	282.5	356.5	350.5	294	298	235	403	433.5	438.5
P12-2	F1	No	39	Female	40	39.8	5.6	21323.5	14355	4463.5	6198.5	6221.5	326.5	371	288.5	270.5	333.5	269	510.5	251.5	302	284	126	323.5	469	377.5	355	400.5	260.5	276.5	490	357	285.5	270	216.5	349	308	423	1367	426	428.5	396.5	313	428.5	354.5	289	336.5	260.5	268
P12-3	F2							12197.5	13732	4620.5	4674.5	4629	217	418.5	229.5	290	290.5	273.5	548.5	294	384	289	221	252	310.5	286.5	265.5	457.5	197.5	329.5	444.5	321.5	261.5	254.5	235	254	190.5	407	1009	395	214.5	210	203.5	370	245.5	207	284	371.5	257
P13-1	Baseline	No	45	Female	4	6.3	5.6	41547	48185	23233.5	9345	11783.5	50	268	125	151.5	37	18.5	727	31.5	28.5	9.5	54	50	86.5	379	128.5	437	58	349	355.5	96	-28.5	53.5	-24.5	44	131.5	906.5	93	-6	108	36	85.5	488	603	110	148	224	226
P13-2	F1							35549.5	42473	21337.5	9031.5	10080	106	119	38.5	178.5	92	26.5	512.5	-86.5	0	-100	-57.5	31	43	273	59	247.5	-99	249.5	500	51.5	-90.5	3.5	5.5	50.5	152	1441.5	42.5	3.5	59.5	25	57.5	371.5	762.5	-55	148	323	164.5
P13-3	F2							31952.5	36335	19742.5	7816	9850	189	691.5	227.5	372.5	191	158.5	846	196.5	109	187	175	244	312	780.5	256.5	985.5	173.5	713	844	544.5	127	236.5	203	253.5	367.5	1489	178	227	229	205	272	762.5	858.5	171	274.5	355	258.5
P14-1	Baseline	No	47	Female	12	5.6	5.6	36583	40602.5	12180	11995	19372.5	811	2854	815.5	1610	744	674	1092.5	518	656.5	567	570	662	682.5	915	616	1311	564	1034.5	23147	853	612	546	678.5	567	937	1133	971	415.5	496	392.5	453.5	832	637	940.5	557.5	1499.5	885.5
P14-2	F1							9236	18567.5	6147	4251.5	6847	330	1003.5	306	617	321.5	327.5	580	267	352.5	306.5	314.5	351	293	412	347	630.5	346	424	8744	410.5	351	293	292	378.5	523	658.5	611	311.5	371.5	288.5	472.5	394.5	394	559	619	384	468
P14-3	F2							10826	34185	13176.5	8780	11819	859	2269.5	743	1467.5	789.5	742	1011.5	543	613	572.5	498	635.5	618	702	713	943.5	531.5	775	11917.5	641	617.5	579.5	564.5	559.5	833.5	940.5	761.5	500	519	542.5	473	769	722.5	998.5	821	1076	840.5
P15-1	Baseline	No	47	Female	12	5.6	5.6	43735	64151	12604	24715	26719	291.5	493.5	601	469	265	209.5	2509	152	302.5	221	248.5	241.5	261	557.5	278.5	550	207	343	595	284	308.5	102.5	134.5	188	248.5	817.5	628	168.5	176	148.5	328	433.5	358.5	185.5	316	644	488.5
P15-2	F1							24515.5	29080	6447	12099.5	9480.5	260.5	275	290	244	173	167	1097	94	194	211	156	191	150.5	327.5	169.5	352.5	158	238.5	312	179.5	136	54.5	99.5	131.5	163.5	541	457	143	173.5	143	128.5	280	319.5	58	231.5	366	189
P15-3	F2							15091	17259	6614.5	8190.5	5383	260	235.5	238.5	275	189	175.5	1217.5	103.5	162.5	154	107	268.5	175	433.5	162	350.5	176	182	328	208	145	128	62	234.5	171.5	522.5	309.5	113.5	138.5	121.5	170	164.5	255	86	294.5	400.5	293
P16-1	Baseline	No	60	Female	11.2	5.6	5.6	19412	49453.5	9938	18551	19915	486	2378	698	616.5	405	423.5	10671	652.5	425.5	445.5	557.5	489.5	502	976	428.5	1936	253.5	962.5	1311.5	1115.5	469.5	522.5	466.5	592	1153	1397	1050	437.5	484.5	504.5	480	1172	674.5	1729.5	664	1520.5	544.5
P16-2	F1							10172.5	31573.5	9769.5	11441	10854.5	423.5	2636.5	828.5	548.5	349	429	7571.5	424.5	306	312	485.5	480	418.5	1175.5	431	2057	328.5	995.5	1271	909	293	308	291	524	972	1130	702.5	232.5	312.5	327	268	782.5	558.5	1050	522	1116.5	491
P16-3	F2							8594	40125.5	14937.5	15198.5	13744.5	709.5	3081.5	1109.5	905	649	697.5	11176.5	950.5	849	732.5	745	735.5	694.5	2008	811.5	3159.5	523	1192	2409.5	931.5	418	442.5	434.5	177	1384	1367.5	1079.5	695.5	710.5	682	668.5	1363.5	1099.5	1731	814.5	1319.5	711
P17-1	Baseline	No	67	Female	6.3	5	5.6	40364.5	34001	8452	12373	8009	707.5	713	851	1264	1154.5	1004.5	1973	639	944.5	853	484.5	543	669	925	568	1406	691	783	1086.5	526	482.5	219	72	358	550.5	1172	753	361.5	523.5	564.5	794.5	676	558	300	883	1451	988.5
P17-2	F1							23154	18401.5	6706	5306	4494.5	728.5	825.5	665.5	931.5	702.5	606	1297	699.5	644	706.5	723.5	697	734	793	517	958.5	568.5	590.5	551.5	453	481	407.5	283	342.5	463	937.5	642.5	347.5	485.5	464	325	473.5	364	323	572	1696	1182
P17-3	F2							13848.5	12894	5981.5	3890.5	3815.5	612	840	624	871.5	571.5	545	1118.5	611	514	471.5	464	491.5	539.5	763	527.5	863	504	710	880	632	511.5	432.5	427.5	406	561	882	589	351.5	455	417	349	507	518	313.5	580	1144.5	930
P18-2	F1	No	48	Female	5.6	4	5.6	48781.5	59934	59909.5	8067	16086.5	1841	1619.5	1512	1868.5	1806.5	1869.5	2088	1560	1712.5	1722.5	1477.5	1749	1708	1746	1753	2102.5	1680	1786	1970	1196	1452	1712	1006	1351	1643.5	2475.5	1666.5	1313	1575	1443.5	1537.5	1618	1255	1326.5	2063.5	1628.5	1744.5
P18-3	F2							22725.5	33931.5	31872	4270	7865.5	1332	1166.5	1157	1178.5	1175.5	1172	1378.5	905.5	1100.5	1044.5	944	1151	1151.5	917	1117	1275	971	1030.5	1561	830	1142	1401.5	741.5	1169.5	1124.5	1489	1485	1063	1226.5	1058	1152	1131.5	967	935	1356.5	1168	1138.5
P19-2	F1	No	51	Female	5.6	10	5	23989.5	23707	6559.5	13033	17938	542	588	561.5	720.5	673.5	601.5	1098.5	554	605.5	566.5	546.5	586.5	644	979	596.5	900.5	424	606	1073.5	807	557	424.5	374	522.5	524	971	3488.5	455	511.5	487	536	893	724	479	586	1115.5	1919.5
P19-3	F2							13848.5	27260	7925	13461.5	12535	569.5	444	513.5	552	659	639	1199.5	704.5	777.5	653	732	825.5	890	1108	758	906.5	679.5	787	1125.5	702	604.5	405	449	603.5	646.5	873	2663	535.5	581.5	571	579.5	1009.5	974	503	641	1013.5	777
P20-1	Baseline	No	19	Female	5.6	5	5	8911.5	29137	16794.5	6219	9444	595.5	581	687.5	628.5	670.5	536	1937	617.5	557.5	495.5	442	522	544.5	777.5	593.5	1068	421	489.5	913.5	687	609	527	402.5	526.5	464.5	940	491.5	330.5	467	405	464.5	454	523.5	399.5	442	6045.5	2453
P20-2	F1							2651.5	11996	10115.5	2910.5	3756.5	264	562.5	342.5	318.5	335.5	280	799.5	305.5	285.5	275.5	232	297.5	260	384	308	440	234.5	226	352.5	325.5	263	136.5	130	267.5	327.5	540	307	240.5	309.5	255.5	299.5	416.5	321.5	164.5	355	295	261.5
P20-3	F2							1458	17926.5	14010	4733.5	4958	321	538	448.5	320	359	382.5	1032	390.5	290.5	239	313.5	336	328.5	461.5	394	778.5	256	294	478.5	144	210.5	-54	15	219.5	1017.5	499	155	169.5	194.5	178.5	122.5	404	354	90	275	343.5	312
P21-1	Baseline	No	28	Female	4	5	5	15397.5	17977	13333.5	6429	5202	200.5	230	279	289	270	223	2079	296	277.5	278.5	210	212	223	899	239	279.5	221.5	227.5	311	523	278.5	493	332	280.5	167.5	269	507	196.5	280	239.5	298.5	14994.5	323.5	227.5	271	327	227
P21-2	F1							12466	24082	14636.5	6545	3967.5	140.5	198	208.5	147	116	127	1050	199	138	145	128.5	165.5	145	531	125	287.5	113.5	165	148	173	95.5	356.5	164.5	193.5	132	122	128	100.5	98	97.5	119	9108.5	116	86.5	156	372	173
P21-3	F2							6677	26126.5	15154.5	6656	4648	103.5	114.5	151	134	62.5	83.5	1357	105	85	142	93.5	143.5	133	508	85	187	46.5	93.5	108	149.5	6.5	272.5	111.5	139.5	23.5	73	191	-25	30.5	119	185	12836.5	166.5	34.5	79	205	118
P22-2	F1	Yes	49	Male	11.2	16	13.5	6884	18541.5	8533	3034	3692.5	160	331	264	277.5	178.5	147	487	137	238.5	149.5	196	230.5	270.5	199.5	208	268.5	130	225	875	165.5	375	147	165	201.5	147.5	224	187	152.5	190.5	159	207.5	383	223.5	220	273.5	290.5	166.5
P22-3	F2							7986	40062	16724	6600.5	9319.5	361	621.5	389.5	505.5	468	381.5	762.5	345.5	534	515	635.5	361	279.5	478	328.5	464.5	294.5	488.5	1534	305	1214	179	370.5	347.5	343	544	346.5	247.5	293.5	357.5	336.5	680.5	457.5	233	393.5	472	380.5
P23-2	F1	Yes	28	Male	17.8	5.6	11.2	19747	29453	10381	11253	17928.5	188	776.5	461.5	551	272	189.5	2087.5	714.5	151	204.5	234	177	282.5	1990.5	335.5	1417.5	167.5	240.5	704	753	108.5	903	658.5	356	516.5	6635.5	2978.5	426	210.5	259	187	660	163	436	173.5	886	204.5
P23-2 repeat	F1							24513.5	40072	14117.5	16697	37133	208.5	566	399	543.5	141.5	221	1838.5	582.5	188	245	391.5	273.5	345.5	1206	340	1081.5	204.5	224	690.5	400.5	41.5	614.5	490	422.5	507	9393	4389	422	307	409	324	773	294.5	638	272	857	375.5
P23-3	F2							14985.5	43157.5	15759.5	14570.5	23643	-823	-902	-910.5	-837	-856	-876	-229	-966	-867.5	-849.5	-909.5	-809.5	-675	-432.5	-587	-199	-770	-542.5	-177.5	-765.5	-831.5	-741	-791	-652	-487.5	5696.5	2160	-562	-564	-579.5	-591	-168	-266.5	-565	-449	-661.5	-785
P24-2	F1	Yes	42	Male	18.6	11.2	12.6	2298	4043	895	2311	1319	7.5	30.5	30.5	20	1	34.5	45	26.5	40.5	20	18	34	40.5	75.5	27	78	-1.5	48.5	59	41.5	34	32.5	19	32	30.5	29	18.5	24	23.5	24	31.5	52.5	25.5	40	32.5	46	31.5
P24-3	F2							10368.5	23669.5	6314.5	10016	6439.5	277	434	267.5	252	256	295	729	316	276	300.5	265.5	309.5	377	665.5	316	690.5	232.5	541	466	436	277	328	241.5	250	449	710.5	340.5	308.5	309.5	233	261.5	593	305	227	352.5	400	328
P25-1	Baseline	Yes	68	Female	53.8	158.5	128	50909.5	64606.5	28870.5	56817	59163	1224	1991.5	2241.5	2601	1442.5	1674.5	5948.5	2289.5	1456	1412	1609	1955	1727	4272	2222.5	4067	1937.5	2389	2819.5	2163	1000	2202	1595	3226.5	829.5	1558	1187	1343.5	1533.5	1098.5	1322.5	1297	920	1387.5	1022.5	2525.5	1439.5
P25-2	F1							62441.5	64066	39045.5	64041.5	63941.5	2514.5	4549	4041	3871	2398.5	2574.5	7698.5	4390	2337	2609	2677	2603.5	2588	5019	2849.5	5121.5	2756	2926	4056	3262.5	1865	3898.5	3543	6147.5	3145	3884	2736	2103	2228	2349.5	1963.5	2247	1199	1487.5	1374.5	3346	1546.5
P25-3	F2							29520	64736.5	19747	45413	44653.5	685	936	929	884	630	685	1737.5	1067.5	574	557	755.5	967	601	1051	578	1146.5	527	819	1340.5	753.5	565	681.5	663	1780	757.5	957.5	892	693.5	716	632.5	553	855	388	573.5	550.5	1146.5	460
P26-2	F1	Yes	39	Male	4	4	5.6	16541.5	4231	2899.5	1150	718.5	69.5	73.5	79.5	63.5	83	82.5	200	113.5	96.5	95	121.5	217.5	110	117.5	76	75	52.5	58	854.5	71	96	40.5	52	73	62.5	82	111	77.5	111	99	93.5	168	100	72.5	71	102	67
P26-3	F2							6258.5	1429.5	1162	483	257.5	55	53.5	37.5	44	46.5	58.5	158.5	47	56	41	57.5	41.5	51.5	87.5	47	64.5	39.5	38	287.5	46	45	57.5	33.5	51.5	24	40.5	50	43	41	35.5	29	96	64.5	26.5	25	274	61.5
P27-1	Baseline	Yes	57	Female	14	25.1	16	26093.5	36909	12155	10038	12479.5	184.5	341.5	280	190	214	184.5	330.5	195.5	201	179	158	187	150	664.5	198.5	280	88.5	184	367	220.5	131.5	145.5	132.5	147.5	154.5	205.5	293.5	135.5	106	116	113	205	167.5	93.5	164.5	219	183
P27-2	F1							30474.5	50516.5	15924.5	17721.5	17669	223	471	674	258	353	276.5	411	264	247.5	266	206	278	256	964	264.5	484	246	378	448.5	411.5	252.5	235	248.5	253	286	327.5	456.5	196	235.5	180	228	378.5	311	168	253.5	190.5	214
P27-3	F2							11530	17868	6288	5864	5667	128	245	213	73	99	140.5	194	115	128	100.5	87.5	112.5	106.5	572	134	168.5	121	171	159	171.5	97.5	112	97.5	101	110	140	168	86	90.5	71.5	117.5	149.5	146	85	110.5	126.5	131.5
P28-1	Baseline	Yes	42	Female	12	2	5.6	28421	64192.5	15637.5	18694	19824	269	546.5	248.5	417	218	211	2187	324	224.5	194	278.5	197	289.5	346	235.5	582	240	977	1049	313	169	91.5	143	269	221	630.5	441	281	197.5	242.5	267	1185	403	647	323.5	474.5	232.5
P28-2	F1							9760	34906.5	8221	8445.5	11142.5	111.5	356	130	188	160	161	934.5	131	122.5	140	150	718	131.5	300.5	140.5	415.5	113	538	583.5	261	184.5	128.5	147	219.5	217	463	260	186.5	107.5	128.5	200	718.5	233	342.5	168	141	126.5
P28-3	F2							11911.5	60491.5	19018.5	18619.5	15916.5	209	477	155	311.5	194.5	205	1663.5	244	204.5	194	170	211	270.5	330.5	194.5	624.5	128.5	818	1002	275.5	161.5	119.5	166	267.5	248.5	629	292	272.5	146	206.5	220	1065	408.5	557.5	328	299.5	350
P29-1	Baseline	Yes	56	Female	28	16	20	30250	64700	12853.5	42431	34538	637	824	544.5	668.5	597	572	1019	663.5	694	646.5	616	731	683.5	619.5	653	939	527.5	854	989	686.5	534.5	470.5	528.5	545	712	741	664.5	434	482.5	470	454	849.5	613	284.5	478	717.5	677
P29-2	F1							19138	64661.5	12385	34485	26781.5	765.5	968.5	733	793	744.5	712.5	959.5	682.5	667	637	654	697	793.5	767.5	710.5	1045.5	662.5	998.5	1102	836	544	558	631.5	712	821	723	636.5	439	486	466.5	599.5	840	681	489.5	598	633	592
P29-3	F2							6995	31204	7826.5	15183.5	11223.5	402	730	413	466.5	526	456	706	441	463.5	442	458	478.5	534.5	517	470	727	425	715	832.5	545.5	380.5	459	477	567.5	604.5	633	572.5	368.5	411	386.5	443	885.5	612.5	389	496	521	385
P30-2	F1	Yes	57	Male	6.3	5.6	5	4357	11360.5	4625	4708.5	2290.5	78	209.5	149.5	436	113.5	120	711	149.5	115	117.5	107	102.5	110	349.5	158	251.5	120.5	144.5	176	214	131.5	373	194	190	156	234	185	138	144	129	143	295	171.5	154.5	119.5	305.5	199.5
P30-3	F2							2426	18327	8677	8583.5	3165	179	342	222	719	175.5	177	1345	201	170	192	249	184.5	260	666	227	541	225	341	357.5	383	196.5	958	1060.5	295	314	381	294	222	199	231	248	526	213.5	288	264.5	536.5	352.5
P31-1	Baseline	Yes	62	Female	22.4	20	39.8	56890	64286	36797.5	42118	45076	444.5	2854.5	261	446	337.5	635.5	944.5	274.5	318.5	367	331.5	442	435.5	738	409.5	3991.5	357	1663.5	64254.5	1928.5	337.5	189.5	270.5	406	2471	1805	1728	197.5	225.5	251.5	226	917	1455.5	341	408	5287	2165.5
P31-2	F1							61882.5	64623	37426.5	48962.5	58083.5	372	3643.5	456.5	714.5	482	655	919	423.5	771	678	976.5	583.5	540.5	977	601.5	3315	468.5	1611	64555.5	1585.5	446	503.5	484.5	664	3003.5	1948	1395.5	403	447.5	403	470	935	1414.5	560.5	609.5	1027	452
P31-3	F2							40341.5	64713	25120.5	29176.5	34445.5	459	2586	442	585	484	574	1022	540	534	525	690.5	553.5	545	1448.5	744	3440	618.5	1672.5	41949.5	1522.5	411.5	695.5	560	750.5	7004	1451.5	1258.5	465.5	448.5	582.5	446	852.5	678.5	345.5	654	722.5	445.5
P32-1	Baseline	Yes	66	Female	11.2	6.3	11.2	23852	58949	23159	17485.5	13888.5	323	1703	1340	1475.5	331.5	335.5	5681	1725	381	375.5	395.5	318	444.5	6470.5	455.5	2771	361.5	636	1016.5	1024.5	210.5	1565.5	1260.5	593.5	698	786.5	305	561	401.5	394	298	866	445.5	480	357	1695.5	409.5
P32-2	F1							26049.5	64138.5	27453	16902.5	13404	488.5	1465	1318.5	1191	357.5	455.5	3423.5	1196.5	439.5	486.5	613	560	783.5	6303.5	592	3015	597	1021.5	1644	1457.5	424	1458	1504.5	926	1076.5	1356.5	638.5	808	768	576	534	1432	814.5	995.5	681.5	2126	481.5
P32-3	F2							6087.5	26381	18375	8165	4023	243	959.5	1034.5	810.5	225	319	4256	1071.5	326	326	436	400	651	4464	548.5	2179	388.5	628.5	991.5	997	228.5	1106	1068.5	506.5	648.5	725.5	371	566	389.5	339	267	755.5	372.5	418	416.5	1141	401.5
P33-2	F1	Yes	47	Female	14	25.1	32	27506.5	64706	31348	32314	38430	792	1532.5	774.5	1794	743	764	1557.5	897.5	787	956	761	699.5	787	1115.5	776	1079.5	644	736	934	723	516.5	776.5	725.5	810	972.5	1365	1164	664	606	685	681	860	737	725	831.5	939	705
P33-3	F2							38669.5	64495	47792	62513	62895.5	974.5	1515.5	876.5	1628	994.5	874	1874.5	1001	945.5	786	863	888	892	1263.5	832.5	1264.5	754.5	873	1120.5	834.5	729	944.5	850.5	931	1166.5	1499	1534.5	815	890	881	809.5	727	632.5	880	920.5	1061	852.5
P34-1	Baseline	Yes	40	Female	28	5.6	5.6	19534.5	28871.5	7382.5	8868.5	8525.5	547	3876.5	501.5	592	247	266	1173.5	495	336.5	268	303	338	256.5	667	313.5	963	286	724	15277	694	297.5	366	393	399.5	738.5	835.5	605	339.5	335	320	290.5	759.5	658.5	583.5	407	210.5	228.5
P34-2	F1							14216.5	24670	7883.5	9519.5	7473.5	1166.5	4034.5	776.5	947	279.5	280	1884.5	838.5	297	279	275.5	395	540.5	1416.5	504	1710	374	713	10706	887	322.5	819	783.5	463.5	738	619.5	354	276	418.5	266	319	531.5	452.5	253	349	745.5	344
P34-3	F2							4019.5	8543	3337	2626.5	1994.5	489.5	1482	197	274.5	119.5	88	701	369	136	178.5	127.5	77	136	266	125	361	98	278.5	3153	245.5	107.5	171	160	118	307.5	262	246.5	101.5	116.5	71.5	117	162	197	220	152	201.5	123
P35-1	Baseline	Yes	47	Female	40	22.4	25.1	55477.5	64335.5	43129	35814.5	48411	577.5	1641	810.5	809.5	562	625.5	2290.5	865.5	725	805.5	956	831.5	783	1336.5	662	2178	531	660	1209	1015.5	421.5	715.5	715.5	549	613	870	573.5	473.5	516.5	446	475.5	805.5	455	940.5	751	2399.5	958.5
P35-2	F1							40082	64562.5	35678.5	41211	55580.5	568	1566	741	707	555	688	1445	726	600	519.5	593.5	640.5	672.5	1295.5	1054	1831	545	736	1469	1131	639	974.5	919.5	892	906	1304.5	860	756	775.5	765.5	782	1276	858.5	844.5	892	1150	610.5
P35-3	F2							16389.5	64518.5	28565.5	34833	38794	420.5	939	442.5	403.5	375.5	358.5	1046.5	412.5	443.5	407	439.5	481	475.5	683	447	1078.5	320	448.5	805	520.5	268	306.5	324	374	439	502.5	461	210	246.5	265	226	390.5	260	335.5	375	707	353.5
P36-1	Baseline	Yes	54	Female	35	11.2	16	50987.5	64989	13936.5	41246.5	32541	172.5	258.5	238	233.5	163	157	765.5	216	180	200.5	163	160.5	154.5	478	199	263	160.5	252	211.5	153.5	163	238	186	189.5	203	367.5	430.5	154	169.5	190.5	170.5	571.5	208.5	169	180	219	187
P36-2	F1							64826.5	60951.5	14843.5	23060	15334	364.5	576	376.5	577.5	416	439.5	680	529	509.5	557	550	536	421	387.5	605.5	1224	496	1148	1354.5	757.5	526	1326	656	748	745	3610	3361	644.5	572	583	634.5	1471	865.5	583.5	850.5	465.5	432
P36-3	F2							8479.5	37784	12401	14348.5	10720	82	126.5	133	163.5	70.5	112.5	506.5	147	134	75.5	93	124	134.5	286	116.5	163	86	145	118	85	102.5	104.5	130	136	221	306.5	712	234.5	155	164.5	172.5	487.5	198.5	160.5	222.5	289.5	139.5
P37-1	Baseline	Yes	42	Male	16	12.6	12.6	47991	54011.5	13891	22067	24301.5	220	321.5	216	247	275.5	273.5	987.5	245	300.5	221	265.5	257	254.5	651	256.5	291	254.5	281	283	252.5	244.5	219	256	256	208	401	187.5	133	222.5	232.5	245.5	218	277.5	166	298.5	474.5	234
P37-2	F1							26422	46555	14369.5	15582.5	10218.5	136.5	220	191	148.5	107.5	119	511	182.5	132.5	126.5	151	156	136	397.5	129.5	125	131.5	139	147.5	87.5	123	76	125	134	237	388.5	426.5	146.5	178.5	100.5	131	151	176.5	118	205.5	211.5	171
P37-3	F2							13036	42749.5	14614.5	14635.5	13651.5	153.5	242.5	162	169.5	139.5	153.5	1209	204.5	168	193	194.5	203.5	212	727.5	189.5	299	155	175	197.5	141	127.5	142.5	178	208.5	699	591.5	249	152	190.5	183.5	164	217	253	144	130	123.5	142
P38-1	Baseline	Yes	78	Male	9.3	5.6	5	38297	42765.5	44704	20624.5	29971	234	358.5	352	358	192	293	2015	483.5	255	232	307	271	340.5	1107	252	1165	327.5	432	472	436.5	324.5	525	550.5	495	439	450	470	391	353.5	440	440.5	381.5	383.5	429	440	729.5	311.5
P38-2	F1							18401.5	28090	31278	13948.5	8077	126	227	145.5	253.5	85	152.5	776	259	157	111	182	145.5	258	572	203.5	612.5	119.5	2676.5	316.5	177.5	123	210.5	184	201.5	194	204	159	167.5	127	162.5	228.5	165.5	135.5	116.5	168	264.5	136
P38-3	F2							5310.5	20035	18834	12058.5	10602	155	173	216	327	152.5	156	1078	292	163.5	145	173	197.5	222.5	847.5	206.5	616.5	160.5	273.5	394.5	268.5	221	311	286.5	230	212.5	257	250	206	259.5	257	409	264.5	190.5	547	201.5	300.5	151
P39-2	F1	Yes	66	Male	10	5	18.6	38016.5	62876	31126.5	15015.5	7473.5	581.5	1089	559.5	637	532	547	1347.5	505	510	510.5	490.5	516	507.5	822	488.5	838	433	615	852	965.5	455.5	1336.5	590.5	604.5	643	55427	7223	503	474	513.5	544	710.5	696	481	710.5	1590	964
P39-3	F2							24038	64602.5	33536.5	20279.5	9179	596.5	1154	576	657	551	542	1420.5	616	507	500	551	603.5	644.5	820.5	595	1134	488.5	680	847.5	847	496.5	1242.5	392.5	566.5	575.5	47564.5	5917.5	558	468.5	494.5	691.5	986	869.5	598.5	1051	1853	657
PN1-1	Baseline	No	80	Female	6.3	2	2	14311	17485	2776	4879	6173.5	49	207.5	71	69.5	50	8.5	372.5	77	17.5	30	6	41.5	29	580	53	175.5	-20.5	16.5	161	48	19	19.5	25	28	24	143	50.5	15.5	38	2	25.5	272.5	121	584.5	89.5	130	89.5
PN1-3	F2							320.5	4089	2854.5	3671	415	79.5	184.5	123.5	110.5	117.5	121	444.5	145	126	172	131.5	108.5	118.5	276.5	137.5	353.5	125	172.5	269	195	117	148.5	126.5	128	91.5	175.5	109	47	121	78.5	78.5	523.5	278	170.5	127	156	138
PN2-1	Baseline	No	34	Male	5.6	2	2	3383	4331.5	1098	1209	1412.5	91	253.5	104	74	117.5	103.5	372	121	122.5	104	75	58.5	28.5	249.5	185.5	323.5	43.5	87	294	127	77.5	129.5	72	89	123.5	175.5	148.5	134	159	129.5	104.5	312.5	215.5	108	156.5	91	99.5
PN2-2	F1							2288.5	3692	1108	1026	1029.5	113.5	363	136	157	165	133	462.5	178.5	155.5	156.5	153	172.5	162.5	475.5	318.5	491.5	160.5	282	371.5	232.5	153	212.5	183.5	203.5	210	270.5	144	163.5	193	174.5	147.5	280	201	158.5	184.5	222	91
PN2-3	F2							1434.5	2490	1009	627	619.5	165	265.5	175	116	167	127	425.5	123.5	103.5	150	110	124.5	145	317	266.5	307.5	163.5	190.5	227.5	122	100.5	182	117.5	179	108.5	195.5	116.5	140	135	120.5	170	282	269.5	196.5	159	257	188
PN3-1	Baseline	No	50	Male	6.3	2	2	3840	1619	1306.5	1463	446	77.5	68.5	88.5	79	89	34.5	308	80	73	57	37	79	101	271.5	41	216.5	119.5	187.5	165.5	129	84.5	141.5	100	103	108.5	191.5	85.5	95.5	63.5	41	99	165	139.5	96.5	138	100	79
PN3-2	F1							4094	3159.5	2573	2674.5	739.5	171	266	168.5	191.5	121.5	138.5	225	132	100.5	83.5	94	196	127.5	285.5	159.5	180.5	121.5	180	229	124	131.5	75	101.5	128	144	98	112.5	82.5	93.5	78	50.5	104	81.5	31	99	124.5	119
PN3-3	F2							1319.5	1165.5	1073	1113	287	42	67	51	47	40	55.5	132	36	42.5	21.5	27.5	36.5	56.5	106.5	48.5	44.5	31	50	76	38.5	50	54	54	40	24	69	38	29.5	42.5	1.5	41	76.5	54	7.5	37.5	38.5	27
PN4-1	Baseline	No	21	Male	14	5	2	8887.5	1849	805	820	548	5.5	26	26	27	13	8.5	111	40	-1.5	32.5	40	12.5	12.5	65	51	113	11	28.5	169	74	29	74.5	122.5	38.5	46.5	41	56	14.5	10.5	32.5	17.5	122	97.5	43.5	90	130.5	50
PN4-2	F1							12844.5	3260.5	1522	1645	923	55.5	94.5	76.5	148.5	111.5	92	208.5	133.5	134	111	81	154.5	125	207	142	198	130	155.5	221.5	194.5	179	213.5	118	126	134.5	197.5	174.5	140	161.5	149	139	230.5	182.5	105	160	169	77.5
PN4-3	F2							3068	861	497.5	467.5	365	35.5	54.5	30.5	43.5	56.5	57	99.5	32	33	39	35	44	25	96.5	12	71	29	24.5	84.5	49	31	29.5	13.5	56	44.5	50.5	34.5	26	38.5	16.5	48.5	89	31.5	35.5	41.5	82.5	32.5
PN5-1	Baseline	No	29	Male	12	5.6	2	12465.5	24799	9724	5319	4211.5	156	339.5	325	156.5	159	133	691	155	153	150	439	226	194.5	218.5	178.5	343	146.5	244	352	186.5	145	217	208.5	361.5	174	236.5	311	185	234	298.5	128.5	356.5	271	205.5	243	15391	27500.5
PN5-2	F1							6821	12759	6314	2971	2700	135.5	372	357.5	137.5	94	100.5	379	138.5	91	97.5	350	290.5	115	192	156	340.5	155.5	203.5	281.5	202	149	131.5	186.5	347.5	159.5	218.5	198.5	110.5	131	143	136	238.5	167.5	129	228.5	8154	4328
PN5-3	F2							1908	5504	2762.5	1320.5	1099	109.5	214	156	97.5	46.5	107	268.5	46	62	64.5	178	117.5	78	76.5	29.5	146	11.5	56.5	145.5	70	56.5	66.5	66.5	111	79	105.5	67.5	64.5	71.5	27.5	110	155	68	49	81	5280	147
PN6-1	Baseline	No	53	Male	20	2	2	12607.5	28755	22087.5	2131.5	1123	13	18	9	28	26.5	10.5	61	-5	14	23.5	12.5	3	19.5	26	25.5	39.5	17	30.5	52	34	4.5	19.5	19	18.5	27.5	16	942	4.5	3.5	17.5	9	51	27	-8	31	28.5	14
PN6-3	F2							131	133.5	474.5	285.5	282.5	141	512.5	65.5	47	78	79.5	187	74.5	77	76.5	61.5	98.5	127.5	321.5	120	141	68	136	142	103	58.5	64.5	50	66.5	43.5	80.5	139.5	66	71.5	44.5	41	106.5	77.5	47	82	93	59
PN7-1	Baseline	No	33	Female	17	2	2	28505.5	41205.5	7100	17056	14748	97	313.5	144.5	160	145.5	143	466.5	113.5	83	135	104	165	118.5	267	64.5	365	74.5	268.5	409.5	120	71.5	95.5	92.5	141	110	1017	621	88	83.5	70.5	104.5	604	186.5	117	150.5	189.5	123
PN7-3	F2							147	355.5	673	412	361	130.5	296.5	153.5	240.5	126	115	470.5	190.5	108	96.5	111.5	119.5	126	246.5	101	252.5	81.5	169	363.5	141	85.5	84.5	80	173.5	149.5	277	174.5	134	159	115	122.5	378	251	937.5	134	215.5	125
PN8-3	F2	No	56	Male	5	2	2	30017.5	7057.5	3899	1994	1053	189	7573	225	300.5	298	184.5	7977	395	240	223	297.5	251.5	299.5	2548	298.5	7111	227.5	2268.5	3225	2023.5	210.5	233.5	618.5	209	3765	2255.5	3538.5	251	226	288	234.5	1145	661.5	363.5	203.5	324.5	227.5
PN9-1	Baseline	No	5	Female	20	2	2	35129	64480.5	30425	25921.5	30285.5	294.5	868	281	328.5	314.5	193.5	1023.5	34.5	-38	1	28.5	113.5	181.5	587	249	793.5	283.5	301.5	557	376.5	248	285	267	291.5	183.5	316.5	311.5	149	182	294	160.5	334	226.5	187	260.5	773.5	364
PN9-3	F2							42	158.5	355.5	272.5	372.5	31	267	79.5	68.5	22.5	77.5	303	43.5	48.5	59.5	4.5	77	44.5	663.5	34	114	45	22	163	14	37.5	61.5	63	103	34	74	81	43.5	62.5	45	2.5	107	70	41.5	60.5	217.5	56
PN10-1	Baseline	No	27	Female	10	2	2	18793.5	42690.5	9067.5	10279.5	6155	158	204	195.5	222	164.5	326.5	623.5	137	208.5	212	256.5	183.5	246	276	204	330.5	174.5	209.5	334	257	170	116	142	171	145.5	499.5	438.5	180.5	172.5	182.5	195.5	636	250.5	150.5	228	237	288.5
PN10-3	F2							88.5	129	332.5	374	433.5	84	248.5	117	166	122.5	108.5	601.5	108	113	104	87.5	99.5	113	272	110.5	263.5	47.5	80	162.5	126	97	118.5	59	65	81	78.5	106.5	61.5	97	38	79	181.5	123.5	92	107.5	125.5	103.5
PN11-2	F1	Yes	59	Female	13.5	11.2	2	14332	35882.5	12285	12459	11612	143	59.5	92	231	156.5	173.5	1322	6	127.5	116	196.5	194	112.5	130	103	296.5	151	188.5	296.5	198.5	218.5	78.5	77	306	179.5	188	195.5	150	186	108	170	208.5	302	56.5	241.5	1488.5	1931
PN11-2 repeat	F1							10539	35310	13514	14093.5	9189	219	66	174	322.5	537	280	825.5	142	274.5	222	310	357	284.5	171.5	251	371.5	237	243.5	382	209.5	239.5	76.5	76	409	288	238.5	306.5	108	250.5	291.5	308	348	412.5	183.5	391.5	2265	1550.5
PN11-3	F2							2686	17016.5	12002.5	2304	1657	144	279.5	81	237	157.5	95.5	836.5	55	170.5	130.5	167.5	241.5	279.5	150	141.5	544	211	247.5	471	255.5	169.5	119.5	151.5	196.5	117.5	584.5	265.5	104.5	85.5	50.5	117.5	462	447.5	231.5	273.5	549	427.5
PN12-2	F1	Yes	41	Male	16	25	2	43806	48072	5716	17711.5	16691.5	196	289	280.5	244.5	238.5	227	740.5	224.5	274	199	302	275.5	569	360	236.5	285.5	177	273.5	473.5	251.5	194	231.5	213.5	280.5	208	337	394.5	124.5	184	126.5	179.5	323	439	84	109	283	171
PN12-3	F2							443.5	735.5	1543	2225	1064	361	466.5	340.5	398	361.5	376	938.5	398.5	385	462.5	1470	1030	445	1051	422	783.5	292.5	660.5	656.5	534	294	380	333	987.5	425	770	372.5	322	405	340.5	350.5	763	542	411	507	1135	297
NP1-1	Baseline	Yes	38	Male	2	20	11.2	11331	42828	17356.5	9088	11811	260	4350.5	145	195.5	231	140.5	1853.5	357	476.5	461	429.5	522.5	476.5	539.5	396.5	2768	375.5	1637	2356	1877.5	375.5	136	305	424.5	3090.5	1889.5	6250	287	311.5	273.5	338.5	777.5	801	607.5	470.5	511.5	859
NP1-1 repeat	Baseline							7162.5	33662	14654	8203.5	11467	166	2512	99.5	156.5	208.5	162	652.5	113.5	261	206	210.5	253.5	234.5	314.5	159	1905	164.5	966	1302.5	1016.5	176.5	67	97	240.5	1897.5	1151.5	3061	122	207	124	186.5	439	472	334.5	302	267	216.5
NP1-2	F1							4859.5	29368	14255.5	7180	6639	207	8384.5	111.5	132.5	209.5	141	792.5	142.5	241.5	181	244.5	264.5	292.5	771.5	274.5	7965.5	156.5	3236	3328.5	3215.5	212.5	47.5	141	206.5	5413.5	2408	7907.5	218	290	162.5	271	917	914.5	589	354.5	296	238.5
NP1-3	F2							488.5	335.5	786.5	590.5	438.5	-15	-52.5	6.5	151.5	21.5	28.5	409	43	60	89	107.5	112	298.5	80.5	109	65.5	47.5	16.5	81	2	114.5	-21.5	-38	0.5	1	35	39	-31	18	0.5	112	39.5	52.5	38.5	181	249	134
NP2-2	F1	Yes	49	Female	2	12.6	22.4	29116	64400.5	16213.5	31028.5	29033	519	1388	443.5	855	541	456	2809	474	517	599	544.5	497.5	528.5	2420.5	526	4465.5	624.5	1151	10587.5	849	437	329	459	568.5	990	5326	4341.5	454	377.5	388	421.5	1037	506	656	598	669.5	439
NP2-3	F2							7874.5	45948	11395.5	18560.5	19668	431.5	1266	417.5	512.5	468.5	439.5	1334.5	439.5	385	290	400.5	354	369	1187.5	366	2370.5	344.5	899	6417.5	790.5	367	381	401	520.5	1312.5	3943	2923.5	389	436	386.5	352.5	1127.5	784.5	530.5	450.5	517.5	382
NP3-2	F1	Yes	66	Male	2	6.8	6.3	32580.5	63062	35749.5	20482.5	8175.5	635	2978.5	376	443.5	375	334.5	7700	559.5	456.5	479	506	568	611	2435.5	689	949.5	608.5	905	11955.5	665.5	476	578.5	567	736	910.5	818.5	1182	492.5	474.5	533	527	1027	716.5	633	553.5	945	396.5
NP3-3	F2							15100.5	63455	37183	24993.5	9861	891.5	4304	651	834.5	551.5	660	9376	847	562	619.5	599.5	566.5	726	3128	720.5	1158.5	617.5	970.5	10080	955.5	642	756.5	630.5	701	864	751	959	452	458	475.5	461.5	915.5	630	610.5	596	709.5	505
NP4-1	Baseline	Yes	31	Male	2	5.6	11.2	3630.5	15428	6573	6528	2349	230	216.5	184	807.5	207	151.5	497.5	187	207.5	220	383.5	303.5	151	154.5	196.5	304.5	175	137.5	202	169.5	205.5	229	211.5	443	195.5	210	574.5	187.5	223.5	196.5	250	241.5	269.5	240	301.5	6342	3598.5
NP4-2	F1							2566.5	14639.5	5776.5	5904	2573	126.5	116	70.5	381	55	97.5	304.5	172	121.5	143	297	217.5	110	157	159	158.5	130.5	145	169.5	123.5	123.5	186.5	172	379.5	139.5	151	301.5	178	144.5	138	154	178	182	180	213	725	141
NP4-3	F2							469.5	5964	2805	2340.5	1222.5	77.5	97.5	108	262	74	65.5	302	116	106.5	86.5	165	115.5	76.5	118.5	55	111	84	73	101	136.5	86	109.5	111	144	77.5	97.5	141.5	87.5	70	67.5	98.5	119.5	119	121.5	170	288.5	82
NP5-2	F1	Yes	49	Female	2	8	11.4	40222.5	49967.5	14321.5	18418	17217.5	296.5	539	632.5	441.5	249.5	386	2491	417.5	304	311.5	343	315.5	354.5	544	419	831	308.5	725.5	1060.5	522	243	313	353.5	462.5	626	834	631.5	307	362	399	310.5	923	701.5	432.5	468.5	289.5	294.5
NP5-3	F2							34593	64489	25245	36473.5	28809.5	348	603	350.5	433	280.5	348.5	3577	291.5	324.5	340	414.5	345.5	414.5	367.5	366.5	582	255	628.5	923.5	490	333.5	322	291.5	352.5	512	656	498	323.5	368	309.5	336.5	805.5	660	353	427	446.5	357.5
[truncated: 929 more columns]

## Sheet: Peptide sequences
Number	Gene	No.	Position	Pep seq.
1	ORF3a	ORF3a-1	aa1-15	MDLFMRIFTIGTVTL
2	ORF3a	ORF3a-2	aa11-25	GTVTLKQGEIKDATP
3	ORF3a	ORF3a-3	aa21-35	KDATPSDFVRATATI
4	ORF3a	ORF3a-4	aa31-45	ATATIPIQASLPFGW
5	ORF3a	ORF3a-5	aa41-55	LPFGWLIVGVALLAV
6	ORF3a	ORF3a-6	aa51-65	ALLAVFQSASKIITL
7	ORF3a	ORF3a-7	aa61-75	KIITLKKRWQLALSK
8	ORF3a	ORF3a-8	aa71-85	LALSKGVHFVCNLLL
9	ORF3a	ORF3a-9	aa81-95	CNLLLLFVTVYSHLL
10	ORF3a	ORF3a-10	aa91-105	YSHLLLVAAGLEAPF
11	ORF3a	ORF3a-11	aa101-115	LEAPFLYLYALVYFL
12	ORF3a	ORF3a-12	aa111-125	LVYFLQSINFVRIIM
13	ORF3a	ORF3a-13	aa121-135	VRIIMRLWLCWKCRS
14	ORF3a	ORF3a-14	aa131-145	WKCRSKNPLLYDANY
15	ORF3a	ORF3a-15	aa141-155	YDANYFLCWHTNCYD
16	ORF3a	ORF3a-16	aa151-165	TNCYDYCIPYNSVTS
17	ORF3a	ORF3a-17	aa161-175	NSVTSSIVITSGDGT
18	ORF3a	ORF3a-18	aa171-185	SGDGTTSPISEHDYQ
19	ORF3a	ORF3a-19	aa181-195	EHDYQIGGYTEKWES
20	ORF3a	ORF3a-20	aa191-205	EKWESGVKDCVVLHS
21	ORF3a	ORF3a-21	aa201-215	VVLHSYFTSDYYQLY
22	ORF3a	ORF3a-22	aa211-225	YYQLYSTQLSTDTGV
23	ORF3a	ORF3a-23	aa221-235	TDTGVEHVTFFIYNK
24	ORF3a	ORF3a-24	aa231-245	FIYNKIVDEPEEHVQ
25	ORF3a	ORF3a-25	aa241-255	EEHVQIHTIDGSSGV
26	ORF3a	ORF3a-26	aa251-265	GSSGVVNPVMEPIYD
27	ORF3a	ORF3a-27	aa261-275	EPIYDEPTTTTSVPL
28	ORF6	ORF6-1	aa1-15	MFHLVDFQVTIAEIL
29	ORF6	ORF6-2	aa11-25	IAEILLIIMRTFKVS
30	ORF6	ORF6-3	aa21-35	TFKVSIWNLDYIINL
31	ORF6	ORF6-4	aa31-45	YIINLIIKNLSKSLT
32	ORF6	ORF6-5	aa41-55	SKSLTENKYSQLDEE
33	ORF6	ORF6-6	aa51-61	QLDEEQPMEID
34	E	E-1	aa1-15	MYSFVSEETGTLIVN
35	E	E-2	aa11-25	TLIVNSVLLFLAFVV
36	E	E-3	aa21-35	LAFVVFLLVTLAILT
37	E	E-4	aa31-45	LAILTALRLCAYCCN
38	E	E-5	aa41-55	AYCCNIVNVSLVKPS
39	E	E-6	aa51-65	LVKPSFYVYSRVKNL
40	E	E-7	aa61-75	RVKNLNSSRVPDLLV
41	orf1ab	orf1ab-1	aa1-15	MESLVPGFNEKTHVQ
42	orf1ab	orf1ab-2	aa11-25	KTHVQLSLPVLQVRD
43	orf1ab	orf1ab-3	aa21-35	LQVRDVLVRGFGDSV
44	orf1ab	orf1ab-4	aa31-45	FGDSVEEVLSEARQH
45	orf1ab	orf1ab-5	aa41-55	EARQHLKDGTCGLVE
46	orf1ab	orf1ab-6	aa51-65	CGLVEVEKGVLPQLE
47	orf1ab	orf1ab-7	aa61-75	LPQLEQPYVFIKRSD
48	orf1ab	orf1ab-8	aa71-85	IKRSDARTAPHGHVM
49	orf1ab	orf1ab-9	aa81-95	HGHVMVELVAELEGI
50	orf1ab	orf1ab-10	aa91-105	ELEGIQYGRSGETLG
51	orf1ab	orf1ab-11	aa101-115	GETLGVLVPHVGEIP
52	orf1ab	orf1ab-12	aa111-125	VGEIPVAYRKVLLRK
53	orf1ab	orf1ab-13	aa121-135	VLLRKNGNKGAGGHS
54	orf1ab	orf1ab-14	aa131-145	AGGHSYGADLKSFDL
55	orf1ab	orf1ab-15	aa141-155	KSFDLGDELGTDPYE
56	orf1ab	orf1ab-16	aa151-165	TDPYEDFQENWNTKH
57	orf1ab	orf1ab-17	aa161-175	WNTKHSSGVTRELMR
58	orf1ab	orf1ab-18	aa171-185	RELMRELNGGAYTRY
59	orf1ab	orf1ab-19	aa181-195	AYTRYVDNNFCGPDG
60	orf1ab	orf1ab-20	aa191-205	CGPDGYPLECIKDLL
61	orf1ab	orf1ab-21	aa201-215	IKDLLARAGKASCTL
62	orf1ab	orf1ab-22	aa211-225	ASCTLSEQLDFIDTK
63	orf1ab	orf1ab-23	aa221-235	FIDTKRGVYCCREHE
64	orf1ab	orf1ab-24	aa231-245	CREHEHEIAWYTERS
65	orf1ab	orf1ab-25	aa241-255	YTERSEKSYELQTPF
66	orf1ab	orf1ab-26	aa251-265	LQTPFEIKLAKKFDT
67	orf1ab	orf1ab-27	aa261-275	KKFDTFNGECPNFVF
68	orf1ab	orf1ab-28	aa271-285	PNFVFPLNSIIKTIQ
69	orf1ab	orf1ab-29	aa281-295	IKTIQPRVEKKKLDG
70	orf1ab	orf1ab-30	aa291-305	KKLDGFMGRIRSVYP
71	orf1ab	orf1ab-31	aa301-315	RSVYPVASPNECNQM
72	orf1ab	orf1ab-32	aa311-325	ECNQMCLSTLMKCDH
73	orf1ab	orf1ab-33	aa321-335	MKCDHCGETSWQTGD
74	orf1ab	orf1ab-34	aa331-345	WQTGDFVKATCEFCG
75	orf1ab	orf1ab-35	aa341-355	CEFCGTENLTKEGAT
76	orf1ab	orf1ab-36	aa351-365	KEGATTCGYLPQNAV
77	orf1ab	orf1ab-37	aa361-375	PQNAVVKIYCPACHN
78	orf1ab	orf1ab-38	aa371-385	PACHNSEVGPEHSLA
79	orf1ab	orf1ab-39	aa381-395	EHSLAEYHNESGLKT
80	orf1ab	orf1ab-40	aa391-405	SGLKTILRKGGRTIA
81	orf1ab	orf1ab-41	aa401-415	GRTIAFGGCVFSYVG
82	orf1ab	orf1ab-42	aa411-425	FSYVGCHNKCAYWVP
83	orf1ab	orf1ab-43	aa421-435	AYWVPRASANIGCNH
84	orf1ab	orf1ab-44	aa431-445	IGCNHTGVVGEGSEG
85	orf1ab	orf1ab-45	aa441-455	EGSEGLNDNLLEILQ
86	orf1ab	orf1ab-46	aa451-465	LEILQKEKVNINIVG
87	orf1ab	orf1ab-47	aa461-475	INIVGDFKLNEEIAI
88	orf1ab	orf1ab-48	aa471-485	EEIAIILASFSASTS
89	orf1ab	orf1ab-49	aa481-495	SASTSAFVETVKGLD
90	orf1ab	orf1ab-50	aa491-505	VKGLDYKAFKQIVES
91	orf1ab	orf1ab-51	aa501-515	QIVESCGNFKVTKGK
92	orf1ab	orf1ab-52	aa511-525	VTKGKAKKGAWNIGE
93	orf1ab	orf1ab-53	aa521-535	WNIGEQKSILSPLYA
94	orf1ab	orf1ab-54	aa531-545	SPLYAFASEAARVVR
95	orf1ab	orf1ab-55	aa541-555	ARVVRSIFSRTLETA
96	orf1ab	orf1ab-56	aa551-565	TLETAQNSVRVLQKA
97	orf1ab	orf1ab-57	aa561-575	VLQKAAITILDGISQ
98	orf1ab	orf1ab-58	aa571-585	DGISQYSLRLIDAMM
99	orf1ab	orf1ab-59	aa581-595	IDAMMFTSDLATNNL
100	orf1ab	orf1ab-60	aa591-605	ATNNLVVMAYITGGV
101	orf1ab	orf1ab-61	aa601-615	ITGGVVQLTSQWLTN
102	orf1ab	orf1ab-62	aa611-625	QWLTNIFGTVYEKLK
103	orf1ab	orf1ab-63	aa621-635	YEKLKPVLDWLEEKF
104	orf1ab	orf1ab-64	aa631-645	LEEKFKEGVEFLRDG
105	orf1ab	orf1ab-65	aa641-655	FLRDGWEIVKFISTC
106	orf1ab	orf1ab-66	aa651-665	FISTCACEIVGGQIV
107	orf1ab	orf1ab-67	aa661-675	GGQIVTCAKEIKESV
108	orf1ab	orf1ab-68	aa671-685	IKESVQTFFKLVNKF
109	orf1ab	orf1ab-69	aa681-695	LVNKFLALCADSIII
110	orf1ab	orf1ab-70	aa691-705	DSIIIGGAKLKALNL
111	orf1ab	orf1ab-71	aa701-715	KALNLGETFVTHSKG
112	orf1ab	orf1ab-72	aa711-725	THSKGLYRKCVKSRE
113	orf1ab	orf1ab-73	aa721-735	VKSREETGLLMPLKA
114	orf1ab	orf1ab-74	aa731-745	MPLKAPKEIIFLEGE
115	orf1ab	orf1ab-75	aa741-755	FLEGETLPTEVLTEE
116	orf1ab	orf1ab-76	aa751-765	VLTEEVVLKTGDLQP
117	orf1ab	orf1ab-77	aa761-775	GDLQPLEQPTSEAVE
118	orf1ab	orf1ab-78	aa771-785	SEAVEAPLVGTPVCI
119	orf1ab	orf1ab-79	aa781-795	TPVCINGLMLLEIKD
120	orf1ab	orf1ab-80	aa791-805	LEIKDTEKYCALAPN
121	orf1ab	orf1ab-81	aa801-815	ALAPNMMVTNNTFTL
122	orf1ab	orf1ab-82	aa811-825	NTFTLKGGAPTKVTF
123	orf1ab	orf1ab-83	aa821-835	TKVTFGDDTVIEVQG
124	orf1ab	orf1ab-84	aa831-845	IEVQGYKSVNITFEL
125	orf1ab	orf1ab-85	aa841-855	ITFELDERIDKVLNE
126	orf1ab	orf1ab-86	aa851-865	KVLNEKCSAYTVELG
127	orf1ab	orf1ab-87	aa861-875	TVELGTEVNEFACVV
128	orf1ab	orf1ab-88	aa871-885	FACVVADAVIKTLQP
129	orf1ab	orf1ab-89	aa881-895	KTLQPVSELLTPLGI
130	orf1ab	orf1ab-90	aa891-905	TPLGIDLDEWSMATY
131	orf1ab	orf1ab-91	aa901-915	SMATYYLFDESGEFK
132	orf1ab	orf1ab-92	aa911-925	SGEFKLASHMYCSFY
133	orf1ab	orf1ab-93	aa921-935	YCSFYPPDEDEEEGD
134	orf1ab	orf1ab-94	aa931-945	EEEGDCEEEEFEPST
135	orf1ab	orf1ab-95	aa941-955	FEPSTQYEYGTEDDY
136	orf1ab	orf1ab-96	aa951-965	TEDDYQGKPLEFGAT
137	orf1ab	orf1ab-97	aa961-975	EFGATSAALQPEEEQ
138	orf1ab	orf1ab-98	aa971-985	PEEEQEEDWLDDDSQ
139	orf1ab	orf1ab-99	aa981-995	DDDSQQTVGQQDGSE
140	orf1ab	orf1ab-100	aa991-1005	QDGSEDNQTTTIQTI
141	orf1ab	orf1ab-101	aa1001-1015	TIQTIVEVQPQLEME
142	orf1ab	orf1ab-102	aa1011-1025	QLEMELTPVVQTIEV
143	orf1ab	orf1ab-103	aa1021-1035	QTIEVNSFSGYLKLT
144	orf1ab	orf1ab-104	aa1031-1045	YLKLTDNVYIKNADI
145	orf1ab	orf1ab-105	aa1041-1055	KNADIVEEAKKVKPT
146	orf1ab	orf1ab-106	aa1051-1065	KVKPTVVVNAANVYL
147	orf1ab	orf1ab-107	aa1061-1075	ANVYLKHGGGVAGAL
148	orf1ab	orf1ab-108	aa1071-1085	VAGALNKATNNAMQV
149	orf1ab	orf1ab-109	aa1081-1095	NAMQVESDDYIATNG
150	orf1ab	orf1ab-110	aa1091-1105	IATNGPLKVGGSCVL
151	orf1ab	orf1ab-111	aa1101-1115	GSCVLSGHNLAKHCL
152	orf1ab	orf1ab-112	aa1111-1125	AKHCLHVVGPNVNKG
153	orf1ab	orf1ab-113	aa1121-1135	NVNKGEDIQLLKSAY
154	orf1ab	orf1ab-114	aa1131-1145	LKSAYENFNQHEVLL
155	orf1ab	orf1ab-115	aa1141-1155	HEVLLAPLLSAGIFG
156	orf1ab	orf1ab-116	aa1151-1165	AGIFGADPIHSLRVC
157	orf1ab	orf1ab-117	aa1161-1175	SLRVCVDTVRTNVYL
158	orf1ab	orf1ab-118	aa1171-1185	TNVYLAVFDKNLYDK
159	orf1ab	orf1ab-119	aa1181-1195	NLYDKLVSSFLEMKS
160	orf1ab	orf1ab-120	aa1191-1205	LEMKSEKQVEQKIAE
161	orf1ab	orf1ab-121	aa1201-1215	QKIAEIPKEEVKPFI
162	orf1ab	orf1ab-122	aa1211-1225	VKPFITESKPSVEQR
163	orf1ab	orf1ab-123	aa1221-1235	SVEQRKQDDKKIKAC
164	orf1ab	orf1ab-124	aa1231-1245	KIKACVEEVTTTLEE
165	orf1ab	orf1ab-125	aa1241-1255	TTLEETKFLTENLLL
166	orf1ab	orf1ab-126	aa1251-1265	ENLLLYIDINGNLHP
167	orf1ab	orf1ab-127	aa1261-1275	GNLHPDSATLVSDID
168	orf1ab	orf1ab-128	aa1271-1285	VSDIDITFLKKDAPY
169	orf1ab	orf1ab-129	aa1281-1295	KDAPYIVGDVVQEGV
170	orf1ab	orf1ab-130	aa1291-1305	VQEGVLTAVVIPTKK
171	orf1ab	orf1ab-131	aa1301-1315	IPTKKAGGTTEMLAK
172	orf1ab	orf1ab-132	aa1311-1325	EMLAKALRKVPTDNY
173	orf1ab	orf1ab-133	aa1321-1335	PTDNYITTYPGQGLN
174	orf1ab	orf1ab-134	aa1331-1345	GQGLNGYTVEEAKTV
175	orf1ab	orf1ab-135	aa1341-1355	EAKTVLKKCKSAFYI
176	orf1ab	orf1ab-136	aa1351-1365	SAFYILPSIISNEKQ
177	orf1ab	orf1ab-137	aa1361-1375	SNEKQEILGTVSWNL
178	orf1ab	orf1ab-138	aa1371-1385	VSWNLREMLAHAEET
179	orf1ab	orf1ab-139	aa1381-1395	HAEETRKLMPVCVET
180	orf1ab	orf1ab-140	aa1391-1405	VCVETKAIVSTIQRK
181	orf1ab	orf1ab-141	aa1401-1415	TIQRKYKGIKIQEGV
182	orf1ab	orf1ab-142	aa1411-1425	IQEGVVDYGARFYFY
183	orf1ab	orf1ab-143	aa1421-1435	RFYFYTSKTTVASLI
184	orf1ab	orf1ab-144	aa1431-1445	VASLINTLNDLNETL
185	orf1ab	orf1ab-145	aa1441-1455	LNETLVTMPLGYVTH
186	orf1ab	orf1ab-146	aa1451-1465	GYVTHGLNLEEAARY
187	orf1ab	orf1ab-147	aa1461-1475	EAARYMRSLKVPATV
188	orf1ab	orf1ab-148	aa1471-1485	VPATVSVSSPDAVTA
189	orf1ab	orf1ab-149	aa1481-1495	DAVTAYNGYLTSSSK
190	orf1ab	orf1ab-150	aa1491-1505	TSSSKTPEEHFIETI
191	orf1ab	orf1ab-151	aa1501-1515	FIETISLAGSYKDWS
192	orf1ab	orf1ab-152	aa1511-1525	YKDWSYSGQSTQLGI
193	orf1ab	orf1ab-153	aa1521-1535	TQLGIEFLKRGDKSV
194	orf1ab	orf1ab-154	aa1531-1545	GDKSVYYTSNPTTFH
195	orf1ab	orf1ab-155	aa1541-1555	PTTFHLDGEVITFDN
196	orf1ab	orf1ab-156	aa1551-1565	ITFDNLKTLLSLREV
197	orf1ab	orf1ab-157	aa1561-1575	SLREVRTIKVFTTVD
198	orf1ab	orf1ab-158	aa1571-1585	FTTVDNINLHTQVVD
199	orf1ab	orf1ab-159	aa1581-1595	TQVVDMSMTYGQQFG
200	orf1ab	orf1ab-160	aa1591-1605	GQQFGPTYLDGADVT
201	orf1ab	orf1ab-161	aa1601-1615	GADVTKIKPHNSHEG
202	orf1ab	orf1ab-162	aa1611-1625	NSHEGKTFYVLPNDD
203	orf1ab	orf1ab-163	aa1621-1635	LPNDDTLRVEAFEYY
204	orf1ab	orf1ab-164	aa1631-1645	AFEYYHTTDPSFLGR
205	orf1ab	orf1ab-165	aa1641-1655	SFLGRYMSALNHTKK
206	orf1ab	orf1ab-166	aa1651-1665	NHTKKWKYPQVNGLT
207	orf1ab	orf1ab-167	aa1661-1675	VNGLTSIKWADNNCY
208	orf1ab	orf1ab-168	aa1671-1685	DNNCYLATALLTLQQ
209	orf1ab	orf1ab-169	aa1681-1695	LTLQQIELKFNPPAL
210	orf1ab	orf1ab-170	aa1691-1705	NPPALQDAYYRARAG
211	orf1ab	orf1ab-171	aa1701-1715	RARAGEAANFCALIL
212	orf1ab	orf1ab-172	aa1711-1725	CALILAYCNKTVGEL
213	orf1ab	orf1ab-173	aa1721-1735	TVGELGDVRETMSYL
214	orf1ab	orf1ab-174	aa1731-1745	TMSYLFQHANLDSCK
215	orf1ab	orf1ab-175	aa1741-1755	LDSCKRVLNVVCKTC
216	orf1ab	orf1ab-176	aa1751-1765	VCKTCGQQQTTLKGV
217	orf1ab	orf1ab-177	aa1761-1775	TLKGVEAVMYMGTLS
218	orf1ab	orf1ab-178	aa1771-1785	MGTLSYEQFKKGVQI
219	orf1ab	orf1ab-179	aa1781-1795	KGVQIPCTCGKQATK
220	orf1ab	orf1ab-180	aa1791-1805	KQATKYLVQQESPFV
221	orf1ab	orf1ab-181	aa1801-1815	ESPFVMMSAPPAQYE
222	orf1ab	orf1ab-182	aa1811-1825	PAQYELKHGTFTCAS
223	orf1ab	orf1ab-183	aa1821-1835	FTCASEYTGNYQCGH
224	orf1ab	orf1ab-184	aa1831-1845	YQCGHYKHITSKETL
225	orf1ab	orf1ab-185	aa1841-1855	SKETLYCIDGALLTK
226	orf1ab	orf1ab-186	aa1851-1865	ALLTKSSEYKGPITD
227	orf1ab	orf1ab-187	aa1861-1875	GPITDVFYKENSYTT
228	orf1ab	orf1ab-188	aa1871-1885	NSYTTTIKPVTYKLD
229	orf1ab	orf1ab-189	aa1881-1895	TYKLDGVVCTEIDPK
230	orf1ab	orf1ab-190	aa1891-1905	EIDPKLDNYYKKDNS
231	orf1ab	orf1ab-191	aa1901-1915	KKDNSYFTEQPIDLV
232	orf1ab	orf1ab-192	aa1911-1925	PIDLVPNQPYPNASF
233	orf1ab	orf1ab-193	aa1921-1935	PNASFDNFKFVCDNI
234	orf1ab	orf1ab-194	aa1931-1945	VCDNIKFADDLNQLT
235	orf1ab	orf1ab-195	aa1941-1955	LNQLTGYKKPASREL
236	orf1ab	orf1ab-196	aa1951-1965	ASRELKVTFFPDLNG
237	orf1ab	orf1ab-197	aa1961-1975	PDLNGDVVAIDYKHY
238	orf1ab	orf1ab-198	aa1971-1985	DYKHYTPSFKKGAKL
239	orf1ab	orf1ab-199	aa1981-1995	KGAKLLHKPIVWHVN
240	orf1ab	orf1ab-200	aa1991-2005	VWHVNNATNKATYKP
241	orf1ab	orf1ab-201	aa2001-2015	ATYKPNTWCIRCLWS
242	orf1ab	orf1ab-202	aa2011-2025	RCLWSTKPVETSNSF
243	orf1ab	orf1ab-203	aa2021-2035	TSNSFDVLKSEDAQG
244	orf1ab	orf1ab-204	aa2031-2045	EDAQGMDNLACEDLK
245	orf1ab	orf1ab-205	aa2041-2055	CEDLKPVSEEVVENP
246	orf1ab	orf1ab-206	aa2051-2065	VVENPTIQKDVLECN
247	orf1ab	orf1ab-207	aa2061-2075	VLECNVKTTEVVGDI
248	orf1ab	orf1ab-208	aa2071-2085	VVGDIILKPANNSLK
249	orf1ab	orf1ab-209	aa2081-2095	NNSLKITEEVGHTDL
250	orf1ab	orf1ab-210	aa2091-2105	GHTDLMAAYVDNSSL
251	orf1ab	orf1ab-211	aa2101-2115	DNSSLTIKKPNELSR
252	orf1ab	orf1ab-212	aa2111-2125	NELSRVLGLKTLATH
253	orf1ab	orf1ab-213	aa2121-2135	TLATHGLAAVNSVPW
254	orf1ab	orf1ab-214	aa2131-2145	NSVPWDTIANYAKPF
255	orf1ab	orf1ab-215	aa2141-2155	YAKPFLNKVVSTTTN
256	orf1ab	orf1ab-216	aa2151-2165	STTTNIVTRCLNRVC
257	orf1ab	orf1ab-217	aa2161-2175	LNRVCTNYMPYFFTL
258	orf1ab	orf1ab-218	aa2171-2185	YFFTLLLQLCTFTRS
259	orf1ab	orf1ab-219	aa2181-2195	TFTRSTNSRIKASMP
260	orf1ab	orf1ab-220	aa2191-2205	KASMPTTIAKNTVKS
261	orf1ab	orf1ab-221	aa2201-2215	NTVKSVGKFCLEASF
262	orf1ab	orf1ab-222	aa2211-2225	LEASFNYLKSPNFSK
263	orf1ab	orf1ab-223	aa2221-2235	PNFSKLINIIIWFLL
264	orf1ab	orf1ab-224	aa2231-2245	IWFLLLSVCLGSLIY
265	orf1ab	orf1ab-225	aa2241-2255	GSLIYSTAALGVLMS
266	orf1ab	orf1ab-226	aa2251-2265	GVLMSNLGMPSYCTG
267	orf1ab	orf1ab-227	aa2261-2275	SYCTGYREGYLNSTN
268	orf1ab	orf1ab-228	aa2271-2285	LNSTNVTIATYCTGS
269	orf1ab	orf1ab-229	aa2281-2295	YCTGSIPCSVCLSGL
270	orf1ab	orf1ab-230	aa2291-2305	CLSGLDSLDTYPSLE
271	orf1ab	orf1ab-231	aa2301-2315	YPSLETIQITISSFK
272	orf1ab	orf1ab-232	aa2311-2325	ISSFKWDLTAFGLVA
273	orf1ab	orf1ab-233	aa2321-2335	FGLVAEWFLAYILFT
274	orf1ab	orf1ab-234	aa2331-2345	YILFTRFFYVLGLAA
275	orf1ab	orf1ab-235	aa2341-2355	LGLAAIMQLFFSYFA
276	orf1ab	orf1ab-236	aa2351-2365	FSYFAVHFISNSWLM
277	orf1ab	orf1ab-237	aa2361-2375	NSWLMWLIINLVQMA
278	orf1ab	orf1ab-238	aa2371-2385	LVQMAPISAMVRMYI
279	orf1ab	orf1ab-239	aa2381-2395	VRMYIFFASFYYVWK
280	orf1ab	orf1ab-240	aa2391-2405	YYVWKSYVHVVDGCN
281	orf1ab	orf1ab-241	aa2401-2415	VDGCNSSTCMMCYKR
282	orf1ab	orf1ab-242	aa2411-2425	MCYKRNRATRVECTT
283	orf1ab	orf1ab-243	aa2421-2435	VECTTIVNGVRRSFY
284	orf1ab	orf1ab-244	aa2431-2445	RRSFYVYANGGKGFC
285	orf1ab	orf1ab-245	aa2441-2455	GKGFCKLHNWNCVNC
286	orf1ab	orf1ab-246	aa2451-2465	NCVNCDTFCAGSTFI
287	orf1ab	orf1ab-247	aa2461-2475	GSTFISDEVARDLSL
288	orf1ab	orf1ab-248	aa2471-2485	RDLSLQFKRPINPTD
289	orf1ab	orf1ab-249	aa2481-2495	INPTDQSSYIVDSVT
290	orf1ab	orf1ab-250	aa2491-2505	VDSVTVKNGSIHLYF
291	orf1ab	orf1ab-251	aa2501-2515	IHLYFDKAGQKTYER
292	orf1ab	orf1ab-252	aa2511-2525	KTYERHSLSHFVNLD
293	orf1ab	orf1ab-253	aa2521-2535	FVNLDNLRANNTKGS
294	orf1ab	orf1ab-254	aa2531-2545	NTKGSLPINVIVFDG
295	orf1ab	orf1ab-255	aa2541-2555	IVFDGKSKCEESSAK
296	orf1ab	orf1ab-256	aa2551-2565	ESSAKSASVYYSQLM
297	orf1ab	orf1ab-257	aa2561-2575	YSQLMCQPILLLDQA
298	orf1ab	orf1ab-258	aa2571-2585	LLDQALVSDVGDSAE
299	orf1ab	orf1ab-259	aa2581-2595	GDSAEVAVKMFDAYV
300	orf1ab	orf1ab-260	aa2591-2605	FDAYVNTFSSTFNVP
301	orf1ab	orf1ab-261	aa2601-2615	TFNVPMEKLKTLVAT
302	orf1ab	orf1ab-262	aa2611-2625	TLVATAEAELAKNVS
303	orf1ab	orf1ab-263	aa2621-2635	AKNVSLDNVLSTFIS
304	orf1ab	orf1ab-264	aa2631-2645	STFISAARQGFVDSD
305	orf1ab	orf1ab-265	aa2641-2655	FVDSDVETKDVVECL
306	orf1ab	orf1ab-266	aa2651-2665	VVECLKLSHQSDIEV
307	orf1ab	orf1ab-267	aa2661-2675	SDIEVTGDSCNNYML
308	orf1ab	orf1ab-268	aa2671-2685	NNYMLTYNKVENMTP
309	orf1ab	orf1ab-269	aa2681-2695	ENMTPRDLGACIDCS
310	orf1ab	orf1ab-270	aa2691-2705	CIDCSARHINAQVAK
311	orf1ab	orf1ab-271	aa2701-2715	AQVAKSHNIALIWNV
312	orf1ab	orf1ab-272	aa2711-2725	LIWNVKDFMSLSEQL
313	orf1ab	orf1ab-273	aa2721-2735	LSEQLRKQIRSAAKK
314	orf1ab	orf1ab-274	aa2731-2745	SAAKKNNLPFKLTCA
315	orf1ab	orf1ab-275	aa2741-2755	KLTCATTRQVVNVVT
316	orf1ab	orf1ab-276	aa2751-2765	VNVVTTKIALKGGKI
317	orf1ab	orf1ab-277	aa2761-2775	KGGKIVNNWLKQLIK
318	orf1ab	orf1ab-278	aa2771-2785	KQLIKVTLVFLFVAA
319	orf1ab	orf1ab-279	aa2781-2795	LFVAAIFYLITPVHV
320	orf1ab	orf1ab-280	aa2791-2805	TPVHVMSKHTDFSSE
321	orf1ab	orf1ab-281	aa2801-2815	DFSSEIIGYKAIDGG
322	orf1ab	orf1ab-282	aa2811-2825	AIDGGVTRDIASTDT
323	orf1ab	orf1ab-283	aa2821-2835	ASTDTCFANKHADFD
324	orf1ab	orf1ab-284	aa2831-2845	HADFDTWFSQRGGSY
325	orf1ab	orf1ab-285	aa2841-2855	RGGSYTNDKACPLIA
326	orf1ab	orf1ab-286	aa2851-2865	CPLIAAVITREVGFV
327	orf1ab	orf1ab-287	aa2861-2875	EVGFVVPGLPGTILR
328	orf1ab	orf1ab-288	aa2871-2885	GTILRTTNGDFLHFL
329	orf1ab	orf1ab-289	aa2881-2895	FLHFLPRVFSAVGNI
330	orf1ab	orf1ab-290	aa2891-2905	AVGNICYTPSKLIEY
331	orf1ab	orf1ab-291	aa2901-2915	KLIEYTDFATSACVL
332	orf1ab	orf1ab-292	aa2911-2925	SACVLAAECTIFKDA
333	orf1ab	orf1ab-293	aa2921-2935	IFKDASGKPVPYCYD
334	orf1ab	orf1ab-294	aa2931-2945	PYCYDTNVLEGSVAY
335	orf1ab	orf1ab-295	aa2941-2955	GSVAYESLRPDTRYV
336	orf1ab	orf1ab-296	aa2951-2965	DTRYVLMDGSIIQFP
337	orf1ab	orf1ab-297	aa2961-2975	IIQFPNTYLEGSVRV
338	orf1ab	orf1ab-298	aa2971-2985	GSVRVVTTFDSEYCR
339	orf1ab	orf1ab-299	aa2981-2995	SEYCRHGTCERSEAG
340	orf1ab	orf1ab-300	aa2991-3005	RSEAGVCVSTSGRWV
341	orf1ab	orf1ab-301	aa3001-3015	SGRWVLNNDYYRSLP
342	orf1ab	orf1ab-302	aa3011-3025	YRSLPGVFCGVDAVN
343	orf1ab	orf1ab-303	aa3021-3035	VDAVNLLTNMFTPLI
344	orf1ab	orf1ab-304	aa3031-3045	FTPLIQPIGALDISA
345	orf1ab	orf1ab-305	aa3041-3055	LDISASIVAGGIVAI
346	orf1ab	orf1ab-306	aa3051-3065	GIVAIVVTCLAYYFM
347	orf1ab	orf1ab-307	aa3061-3075	AYYFMRFRRAFGEYS
348	orf1ab	orf1ab-308	aa3071-3085	FGEYSHVVAFNTLLF
349	orf1ab	orf1ab-309	aa3081-3095	NTLLFLMSFTVLCLT
350	orf1ab	orf1ab-310	aa3091-3105	VLCLTPVYSFLPGVY
351	orf1ab	orf1ab-311	aa3101-3115	LPGVYSVIYLYLTFY
352	orf1ab	orf1ab-312	aa3111-3125	YLTFYLTNDVSFLAH
353	orf1ab	orf1ab-313	aa3121-3135	SFLAHIQWMVMFTPL
354	orf1ab	orf1ab-314	aa3131-3145	MFTPLVPFWITIAYI
355	orf1ab	orf1ab-315	aa3141-3155	TIAYIICISTKHFYW
356	orf1ab	orf1ab-316	aa3151-3165	KHFYWFFSNYLKRRV
357	orf1ab	orf1ab-317	aa3161-3175	LKRRVVFNGVSFSTF
358	orf1ab	orf1ab-318	aa3171-3185	SFSTFEEAALCTFLL
359	orf1ab	orf1ab-319	aa3181-3195	CTFLLNKEMYLKLRS
360	orf1ab	orf1ab-320	aa3191-3205	LKLRSDVLLPLTQYN
361	orf1ab	orf1ab-321	aa3201-3215	LTQYNRYLALYNKYK
362	orf1ab	orf1ab-322	aa3211-3225	YNKYKYFSGAMDTTS
363	orf1ab	orf1ab-323	aa3221-3235	MDTTSYREAACCHLA
364	orf1ab	orf1ab-324	aa3231-3245	CCHLAKALNDFSNSG
365	orf1ab	orf1ab-325	aa3241-3255	FSNSGSDVLYQPPQT
366	orf1ab	orf1ab-326	aa3251-3265	QPPQTSITSAVLQSG
367	orf1ab	orf1ab-327	aa3261-3275	VLQSGFRKMAFPSGK
368	orf1ab	orf1ab-328	aa3271-3285	FPSGKVEGCMVQVTC
369	orf1ab	orf1ab-329	aa3281-3295	VQVTCGTTTLNGLWL
370	orf1ab	orf1ab-330	aa3291-3305	NGLWLDDVVYCPRHV
371	orf1ab	orf1ab-331	aa3301-3315	CPRHVICTSEDMLNP
372	orf1ab	orf1ab-332	aa3311-3325	DMLNPNYEDLLIRKS
373	orf1ab	orf1ab-333	aa3321-3335	LIRKSNHNFLVQAGN
374	orf1ab	orf1ab-334	aa3331-3345	VQAGNVQLRVIGHSM
375	orf1ab	orf1ab-335	aa3341-3355	IGHSMQNCVLKLKVD
376	orf1ab	orf1ab-336	aa3351-3365	KLKVDTANPKTPKYK
377	orf1ab	orf1ab-337	aa3361-3375	TPKYKFVRIQPGQTF
378	orf1ab	orf1ab-338	aa3371-3385	PGQTFSVLACYNGSP
379	orf1ab	orf1ab-339	aa3381-3395	YNGSPSGVYQCAMRP
380	orf1ab	orf1ab-340	aa3391-3405	CAMRPNFTIKGSFLN
381	orf1ab	orf1ab-341	aa3401-3415	GSFLNGSCGSVGFNI
382	orf1ab	orf1ab-342	aa3411-3425	VGFNIDYDCVSFCYM
383	orf1ab	orf1ab-343	aa3421-3435	SFCYMHHMELPTGVH
384	orf1ab	orf1ab-344	aa3431-3445	PTGVHAGTDLEGNFY
385	orf1ab	orf1ab-345	aa3441-3455	EGNFYGPFVDRQTAQ
386	orf1ab	orf1ab-346	aa3451-3465	RQTAQAAGTDTTITV
387	orf1ab	orf1ab-347	aa3461-3475	TTITVNVLAWLYAAV
388	orf1ab	orf1ab-348	aa3471-3485	LYAAVINGDRWFLNR
389	orf1ab	orf1ab-349	aa3481-3495	WFLNRFTTTLNDFNL
390	orf1ab	orf1ab-350	aa3491-3505	NDFNLVAMKYNYEPL
391	orf1ab	orf1ab-351	aa3501-3515	NYEPLTQDHVDILGP
392	orf1ab	orf1ab-352	aa3511-3525	DILGPLSAQTGIAVL
393	orf1ab	orf1ab-353	aa3521-3535	GIAVLDMCASLKELL
394	orf1ab	orf1ab-354	aa3531-3545	LKELLQNGMNGRTIL
395	orf1ab	orf1ab-355	aa3541-3555	GRTILGSALLEDEFT
396	orf1ab	orf1ab-356	aa3551-3565	EDEFTPFDVVRQCSG
397	orf1ab	orf1ab-357	aa3561-3575	RQCSGVTFQSAVKRT
398	orf1ab	orf1ab-358	aa3571-3585	AVKRTIKGTHHWLLL
399	orf1ab	orf1ab-359	aa3581-3595	HWLLLTILTSLLVLV
400	orf1ab	orf1ab-360	aa3591-3605	LLVLVQSTQWSLFFF
401	orf1ab	orf1ab-361	aa3601-3615	SLFFFLYENAFLPFA
402	orf1ab	orf1ab-362	aa3611-3625	FLPFAMGIIAMSAFA
403	orf1ab	orf1ab-363	aa3621-3635	MSAFAMMFVKHKHAF
404	orf1ab	orf1ab-364	aa3631-3645	HKHAFLCLFLLPSLA
405	orf1ab	orf1ab-365	aa3641-3655	LPSLATVAYFNMVYM
406	orf1ab	orf1ab-366	aa3651-3665	NMVYMPASWVMRIMT
407	orf1ab	orf1ab-367	aa3661-3675	MRIMTWLDMVDTSLS
408	orf1ab	orf1ab-368	aa3671-3685	DTSLSGFKLKDCVMY
409	orf1ab	orf1ab-369	aa3681-3695	DCVMYASAVVLLILM
410	orf1ab	orf1ab-370	aa3691-3705	LLILMTARTVYDDGA
411	orf1ab	orf1ab-371	aa3701-3715	YDDGARRVWTLMNVL
412	orf1ab	orf1ab-372	aa3711-3725	LMNVLTLVYKVYYGN
413	orf1ab	orf1ab-373	aa3721-3735	VYYGNALDQAISMWA
414	orf1ab	orf1ab-374	aa3731-3745	ISMWALIISVTSNYS
415	orf1ab	orf1ab-375	aa3741-3755	TSNYSGVVTTVMFLA
416	orf1ab	orf1ab-376	aa3751-3765	VMFLARGIVFMCVEY
417	orf1ab	orf1ab-377	aa3761-3775	MCVEYCPIFFITGNT
418	orf1ab	orf1ab-378	aa3771-3785	ITGNTLQCIMLVYCF
419	orf1ab	orf1ab-379	aa3781-3795	LVYCFLGYFCTCYFG
420	orf1ab	orf1ab-380	aa3791-3805	TCYFGLFCLLNRYFR
421	orf1ab	orf1ab-381	aa3801-3815	NRYFRLTLGVYDYLV
422	orf1ab	orf1ab-382	aa3811-3825	YDYLVSTQEFRYMNS
423	orf1ab	orf1ab-383	aa3821-3835	RYMNSQGLLPPKNSI
424	orf1ab	orf1ab-384	aa3831-3845	PKNSIDAFKLNIKLL
425	orf1ab	orf1ab-385	aa3841-3855	NIKLLGVGGKPCIKV
426	orf1ab	orf1ab-386	aa3851-3865	PCIKVATVQSKMSDV
427	orf1ab	orf1ab-387	aa3861-3875	KMSDVKCTSVVLLSV
428	orf1ab	orf1ab-388	aa3871-3885	VLLSVLQQLRVESSS
429	orf1ab	orf1ab-389	aa3881-3895	VESSSKLWAQCVQLH
430	orf1ab	orf1ab-390	aa3891-3905	CVQLHNDILLAKDTT
431	orf1ab	orf1ab-391	aa3901-3915	AKDTTEAFEKMVSLL
432	orf1ab	orf1ab-392	aa3911-3925	MVSLLSVLLSMQGAV
433	orf1ab	orf1ab-393	aa3921-3935	MQGAVDINKLCEEML
434	orf1ab	orf1ab-394	aa3931-3945	CEEMLDNRATLQAIA
435	orf1ab	orf1ab-395	aa3941-3955	LQAIASEFSSLPSYA
436	orf1ab	orf1ab-396	aa3951-3965	LPSYAAFATAQEAYE
437	orf1ab	orf1ab-397	aa3961-3975	QEAYEQAVANGDSEV
438	orf1ab	orf1ab-398	aa3971-3985	GDSEVVLKKLKKSLN
439	orf1ab	orf1ab-399	aa3981-3995	KKSLNVAKSEFDRDA
440	orf1ab	orf1ab-400	aa3991-4005	FDRDAAMQRKLEKMA
441	orf1ab	orf1ab-401	aa4001-4015	LEKMADQAMTQMYKQ
442	orf1ab	orf1ab-402	aa4011-4025	QMYKQARSEDKRAKV
443	orf1ab	orf1ab-403	aa4021-4035	KRAKVTSAMQTMLFT
444	orf1ab	orf1ab-404	aa4031-4045	TMLFTMLRKLDNDAL
445	orf1ab	orf1ab-405	aa4041-4055	DNDALNNIINNARDG
446	orf1ab	orf1ab-406	aa4051-4065	NARDGCVPLNIIPLT
447	orf1ab	orf1ab-407	aa4061-4075	IIPLTTAAKLMVVIP
448	orf1ab	orf1ab-408	aa4071-4085	MVVIPDYNTYKNTCD
449	orf1ab	orf1ab-409	aa4081-4095	KNTCDGTTFTYASAL
450	orf1ab	orf1ab-410	aa4091-4105	YASALWEIQQVVDAD
451	orf1ab	orf1ab-411	aa4101-4115	VVDADSKIVQLSEIS
452	orf1ab	orf1ab-412	aa4111-4125	LSEISMDNSPNLAWP
453	orf1ab	orf1ab-413	aa4121-4135	NLAWPLIVTALRANS
454	orf1ab	orf1ab-414	aa4131-4145	LRANSAVKLQNNELS
455	orf1ab	orf1ab-415	aa4141-4155	NNELSPVALRQMSCA
456	orf1ab	orf1ab-416	aa4151-4165	QMSCAAGTTQTACTD
457	orf1ab	orf1ab-417	aa4161-4175	TACTDDNALAYYNTT
458	orf1ab	orf1ab-418	aa4171-4185	YYNTTKGGRFVLALL
459	orf1ab	orf1ab-419	aa4181-4195	VLALLSDLQDLKWAR
460	orf1ab	orf1ab-420	aa4191-4205	LKWARFPKSDGTGTI
461	orf1ab	orf1ab-421	aa4201-4215	GTGTIYTELEPPCRF
462	orf1ab	orf1ab-422	aa4211-4225	PPCRFVTDTPKGPKV
463	orf1ab	orf1ab-423	aa4221-4235	KGPKVKYLYFIKGLN
464	orf1ab	orf1ab-424	aa4231-4245	IKGLNNLNRGMVLGS
465	orf1ab	orf1ab-425	aa4241-4255	MVLGSLAATVRLQAG
466	orf1ab	orf1ab-426	aa4251-4265	RLQAGNATEVPANST
467	orf1ab	orf1ab-427	aa4261-4275	PANSTVLSFCAFAVD
468	orf1ab	orf1ab-428	aa4271-4285	AFAVDAAKAYKDYLA
469	orf1ab	orf1ab-429	aa4281-4295	KDYLASGGQPITNCV
470	orf1ab	orf1ab-430	aa4291-4305	ITNCVKMLCTHTGTG
471	orf1ab	orf1ab-431	aa4301-4315	HTGTGQAITVTPEAN
472	orf1ab	orf1ab-432	aa4311-4325	TPEANMDQESFGGAS
473	orf1ab	orf1ab-433	aa4321-4335	FGGASCCLYCRCHID
474	orf1ab	orf1ab-434	aa4331-4345	RCHIDHPNPKGFCDL
475	orf1ab	orf1ab-435	aa4341-4355	GFCDLKGKYVQIPTT
476	orf1ab	orf1ab-436	aa4351-4365	QIPTTCANDPVGFTL
477	orf1ab	orf1ab-437	aa4361-4375	VGFTLKNTVCTVCGM
478	orf1ab	orf1ab-438	aa4371-4385	TVCGMWKGYGCSCDQ
479	orf1ab	orf1ab-439	aa4381-4395	CSCDQLREPMLQSAD
480	orf1ab	orf1ab-440	aa4391-4405	LQSADAQSFLNRVCG
481	orf1ab	orf1ab-441	aa4401-4415	NRVCGVSAARLTPCG
482	orf1ab	orf1ab-442	aa4411-4425	LTPCGTGTSTDVVYR
483	orf1ab	orf1ab-443	aa4421-4435	DVVYRAFDIYNDKVA
484	orf1ab	orf1ab-444	aa4431-4445	NDKVAGFAKFLKTNC
485	orf1ab	orf1ab-445	aa4441-4455	LKTNCCRFQEKDEDD
486	orf1ab	orf1ab-446	aa4451-4465	KDEDDNLIDSYFVVK
487	orf1ab	orf1ab-447	aa4461-4475	YFVVKRHTFSNYQHE
488	orf1ab	orf1ab-448	aa4471-4485	NYQHEETIYNLLKDC
489	orf1ab	orf1ab-449	aa4481-4495	LLKDCPAVAKHDFFK
490	orf1ab	orf1ab-450	aa4491-4505	HDFFKFRIDGDMVPH
491	orf1ab	orf1ab-451	aa4501-4515	DMVPHISRQRLTKYT
492	orf1ab	orf1ab-452	aa4511-4525	LTKYTMADLVYALRH
493	orf1ab	orf1ab-453	aa4521-4535	YALRHFDEGNCDTLK
494	orf1ab	orf1ab-454	aa4531-4545	CDTLKEILVTYNCCD
495	orf1ab	orf1ab-455	aa4541-4555	YNCCDDDYFNKKDWY
496	orf1ab	orf1ab-456	aa4551-4565	KKDWYDFVENPDILR
497	orf1ab	orf1ab-457	aa4561-4575	PDILRVYANLGERVR
498	orf1ab	orf1ab-458	aa4571-4585	GERVRQALLKTVQFC
499	orf1ab	orf1ab-459	aa4581-4595	TVQFCDAMRNAGIVG
500	orf1ab	orf1ab-460	aa4591-4605	AGIVGVLTLDNQDLN
501	orf1ab	orf1ab-461	aa4601-4615	NQDLNGNWYDFGDFI
502	orf1ab	orf1ab-462	aa4611-4625	FGDFIQTTPGSGVPV
503	orf1ab	orf1ab-463	aa4621-4635	SGVPVVDSYYSLLMP
504	orf1ab	orf1ab-464	aa4631-4645	SLLMPILTLTRALTA
505	orf1ab	orf1ab-465	aa4641-4655	RALTAESHVDTDLTK
506	orf1ab	orf1ab-466	aa4651-4665	TDLTKPYIKWDLLKY
507	orf1ab	orf1ab-467	aa4661-4675	DLLKYDFTEERLKLF
508	orf1ab	orf1ab-468	aa4671-4685	RLKLFDRYFKYWDQT
509	orf1ab	orf1ab-469	aa4681-4695	YWDQTYHPNCVNCLD
510	orf1ab	orf1ab-470	aa4691-4705	VNCLDDRCILHCANF
511	orf1ab	orf1ab-471	aa4701-4715	HCANFNVLFSTVFPP
512	orf1ab	orf1ab-472	aa4711-4725	TVFPPTSFGPLVRKI
513	orf1ab	orf1ab-473	aa4721-4735	LVRKIFVDGVPFVVS
514	orf1ab	orf1ab-474	aa4731-4745	PFVVSTGYHFRELGV
515	orf1ab	orf1ab-475	aa4741-4755	RELGVVHNQDVNLHS
516	orf1ab	orf1ab-476	aa4751-4765	VNLHSSRLSFKELLV
517	orf1ab	orf1ab-477	aa4761-4775	KELLVYAADPAMHAA
518	orf1ab	orf1ab-478	aa4771-4785	AMHAASGNLLLDKRT
519	orf1ab	orf1ab-479	aa4781-4795	LDKRTTCFSVAALTN
520	orf1ab	orf1ab-480	aa4791-4805	AALTNNVAFQTVKPG
521	orf1ab	orf1ab-481	aa4801-4815	TVKPGNFNKDFYDFA
522	orf1ab	orf1ab-482	aa4811-4825	FYDFAVSKGFFKEGS
523	orf1ab	orf1ab-483	aa4821-4835	FKEGSSVELKHFFFA
524	orf1ab	orf1ab-484	aa4831-4845	HFFFAQDGNAAISDY
525	orf1ab	orf1ab-485	aa4841-4855	AISDYDYYRYNLPTM
526	orf1ab	orf1ab-486	aa4851-4865	NLPTMCDIRQLLFVV
527	orf1ab	orf1ab-487	aa4861-4875	LLFVVEVVDKYFDCY
528	orf1ab	orf1ab-488	aa4871-4885	YFDCYDGGCINANQV
529	orf1ab	orf1ab-489	aa4881-4895	NANQVIVNNLDKSAG
530	orf1ab	orf1ab-490	aa4891-4905	DKSAGFPFNKWGKAR
531	orf1ab	orf1ab-491	aa4901-4915	WGKARLYYDSMSYED
532	orf1ab	orf1ab-492	aa4911-4925	MSYEDQDALFAYTKR
533	orf1ab	orf1ab-493	aa4921-4935	AYTKRNVIPTITQMN
534	orf1ab	orf1ab-494	aa4931-4945	ITQMNLKYAISAKNR
535	orf1ab	orf1ab-495	aa4941-4955	SAKNRARTVAGVSIC
536	orf1ab	orf1ab-496	aa4951-4965	GVSICSTMTNRQFHQ
537	orf1ab	orf1ab-497	aa4961-4975	RQFHQKLLKSIAATR
538	orf1ab	orf1ab-498	aa4971-4985	IAATRGATVVIGTSK
539	orf1ab	orf1ab-499	aa4981-4995	IGTSKFYGGWHNMLK
540	orf1ab	orf1ab-500	aa4991-5005	HNMLKTVYSDVENPH
541	orf1ab	orf1ab-501	aa5001-5015	VENPHLMGWDYPKCD
542	orf1ab	orf1ab-502	aa5011-5025	YPKCDRAMPNMLRIM
543	orf1ab	orf1ab-503	aa5021-5035	MLRIMASLVLARKHT
544	orf1ab	orf1ab-504	aa5031-5045	ARKHTTCCSLSHRFY
545	orf1ab	orf1ab-505	aa5041-5055	SHRFYRLANECAQVL
546	orf1ab	orf1ab-506	aa5051-5065	CAQVLSEMVMCGGSL
547	orf1ab	orf1ab-507	aa5061-5075	CGGSLYVKPGGTSSG
548	orf1ab	orf1ab-508	aa5071-5085	GTSSGDATTAYANSV
549	orf1ab	orf1ab-509	aa5081-5095	YANSVFNICQAVTAN
550	orf1ab	orf1ab-510	aa5091-5105	AVTANVNALLSTDGN
551	orf1ab	orf1ab-511	aa5101-5115	STDGNKIADKYVRNL
552	orf1ab	orf1ab-512	aa5111-5125	YVRNLQHRLYECLYR
553	orf1ab	orf1ab-513	aa5121-5135	ECLYRNRDVDTDFVN
554	orf1ab	orf1ab-514	aa5131-5145	TDFVNEFYAYLRKHF
555	orf1ab	orf1ab-515	aa5141-5155	LRKHFSMMILSDDAV
556	orf1ab	orf1ab-516	aa5151-5165	SDDAVVCFNSTYASQ
557	orf1ab	orf1ab-517	aa5161-5175	TYASQGLVASIKNFK
558	orf1ab	orf1ab-518	aa5171-5185	IKNFKSVLYYQNNVF
559	orf1ab	orf1ab-519	aa5181-5195	QNNVFMSEAKCWTET
560	orf1ab	orf1ab-520	aa5191-5205	CWTETDLTKGPHEFC
561	orf1ab	orf1ab-521	aa5201-5215	PHEFCSQHTMLVKQG
562	orf1ab	orf1ab-522	aa5211-5225	LVKQGDDYVYLPYPD
563	orf1ab	orf1ab-523	aa5221-5235	LPYPDPSRILGAGCF
564	orf1ab	orf1ab-524	aa5231-5245	GAGCFVDDIVKTDGT
565	orf1ab	orf1ab-525	aa5241-5255	KTDGTLMIERFVSLA
566	orf1ab	orf1ab-526	aa5251-5265	FVSLAIDAYPLTKHP
567	orf1ab	orf1ab-527	aa5261-5275	LTKHPNQEYADVFHL
568	orf1ab	orf1ab-528	aa5271-5285	DVFHLYLQYIRKLHD
569	orf1ab	orf1ab-529	aa5281-5295	RKLHDELTGHMLDMY
570	orf1ab	orf1ab-530	aa5291-5305	MLDMYSVMLTNDNTS
571	orf1ab	orf1ab-531	aa5301-5315	NDNTSRYWEPEFYEA
572	orf1ab	orf1ab-532	aa5311-5325	EFYEAMYTPHTVLQA
573	orf1ab	orf1ab-533	aa5321-5335	TVLQAVGACVLCNSQ
574	orf1ab	orf1ab-534	aa5331-5345	LCNSQTSLRCGACIR
575	orf1ab	orf1ab-535	aa5341-5355	GACIRRPFLCCKCCY
576	orf1ab	orf1ab-536	aa5351-5365	CKCCYDHVISTSHKL
577	orf1ab	orf1ab-537	aa5361-5375	TSHKLVLSVNPYVCN
578	orf1ab	orf1ab-538	aa5371-5385	PYVCNAPGCDVTDVT
579	orf1ab	orf1ab-539	aa5381-5395	VTDVTQLYLGGMSYY
580	orf1ab	orf1ab-540	aa5391-5405	GMSYYCKSHKPPISF
581	orf1ab	orf1ab-541	aa5401-5415	PPISFPLCANGQVFG
582	orf1ab	orf1ab-542	aa5411-5425	GQVFGLYKNTCVGSD
583	orf1ab	orf1ab-543	aa5421-5435	CVGSDNVTDFNAIAT
584	orf1ab	orf1ab-544	aa5431-5445	NAIATCDWTNAGDYI
585	orf1ab	orf1ab-545	aa5441-5455	AGDYILANTCTERLK
586	orf1ab	orf1ab-546	aa5451-5465	TERLKLFAAETLKAT
587	orf1ab	orf1ab-547	aa5461-5475	TLKATEETFKLSYGI
588	orf1ab	orf1ab-548	aa5471-5485	LSYGIATVREVLSDR
589	orf1ab	orf1ab-549	aa5481-5495	VLSDRELHLSWEVGK
590	orf1ab	orf1ab-550	aa5491-5505	WEVGKPRPPLNRNYV
591	orf1ab	orf1ab-551	aa5501-5515	NRNYVFTGYRVTKNS
592	orf1ab	orf1ab-552	aa5511-5525	VTKNSKVQIGEYTFE
593	orf1ab	orf1ab-553	aa5521-5535	EYTFEKGDYGDAVVY
594	orf1ab	orf1ab-554	aa5531-5545	DAVVYRGTTTYKLNV
595	orf1ab	orf1ab-555	aa5541-5555	YKLNVGDYFVLTSHT
596	orf1ab	orf1ab-556	aa5551-5565	LTSHTVMPLSAPTLV
597	orf1ab	orf1ab-557	aa5561-5575	APTLVPQEHYVRITG
598	orf1ab	orf1ab-558	aa5571-5585	VRITGLYPTLNISDE
599	orf1ab	orf1ab-559	aa5581-5595	NISDEFSSNVANYQK
600	orf1ab	orf1ab-560	aa5591-5605	ANYQKVGMQKYSTLQ
601	orf1ab	orf1ab-561	aa5601-5615	YSTLQGPPGTGKSHF
602	orf1ab	orf1ab-562	aa5611-5625	GKSHFAIGLALYYPS
603	orf1ab	orf1ab-563	aa5621-5635	LYYPSARIVYTACSH
604	orf1ab	orf1ab-564	aa5631-5645	TACSHAAVDALCEKA
605	orf1ab	orf1ab-565	aa5641-5655	LCEKALKYLPIDKCS
606	orf1ab	orf1ab-566	aa5651-5665	IDKCSRIIPARARVE
607	orf1ab	orf1ab-567	aa5661-5675	RARVECFDKFKVNST
608	orf1ab	orf1ab-568	aa5671-5685	KVNSTLEQYVFCTVN
609	orf1ab	orf1ab-569	aa5681-5695	FCTVNALPETTADIV
610	orf1ab	orf1ab-570	aa5691-5705	TADIVVFDEISMATN
611	orf1ab	orf1ab-571	aa5701-5715	SMATNYDLSVVNARL
612	orf1ab	orf1ab-572	aa5711-5725	VNARLRAKHYVYIGD
613	orf1ab	orf1ab-573	aa5721-5735	VYIGDPAQLPAPRTL
614	orf1ab	orf1ab-574	aa5731-5745	APRTLLTKGTLEPEY
615	orf1ab	orf1ab-575	aa5741-5755	LEPEYFNSVCRLMKT
616	orf1ab	orf1ab-576	aa5751-5765	RLMKTIGPDMFLGTC
617	orf1ab	orf1ab-577	aa5761-5775	FLGTCRRCPAEIVDT
618	orf1ab	orf1ab-578	aa5771-5785	EIVDTVSALVYDNKL
619	orf1ab	orf1ab-579	aa5781-5795	YDNKLKAHKDKSAQC
620	orf1ab	orf1ab-580	aa5791-5805	KSAQCFKMFYKGVIT
621	orf1ab	orf1ab-581	aa5801-5815	KGVITHDVSSAINRP
622	orf1ab	orf1ab-582	aa5811-5825	AINRPQIGVVREFLT
623	orf1ab	orf1ab-583	aa5821-5835	REFLTRNPAWRKAVF
624	orf1ab	orf1ab-584	aa5831-5845	RKAVFISPYNSQNAV
625	orf1ab	orf1ab-585	aa5841-5855	SQNAVASKILGLPTQ
626	orf1ab	orf1ab-586	aa5851-5865	GLPTQTVDSSQGSEY
627	orf1ab	orf1ab-587	aa5861-5875	QGSEYDYVIFTQTTE
628	orf1ab	orf1ab-588	aa5871-5885	TQTTETAHSCNVNRF
629	orf1ab	orf1ab-589	aa5881-5895	NVNRFNVAITRAKVG
630	orf1ab	orf1ab-590	aa5891-5905	RAKVGILCIMSDRDL
631	orf1ab	orf1ab-591	aa5901-5915	SDRDLYDKLQFTSLE
632	orf1ab	orf1ab-592	aa5911-5925	FTSLEIPRRNVATLQ
633	orf1ab	orf1ab-593	aa5921-5935	VATLQAENVTGLFKD
634	orf1ab	orf1ab-594	aa5931-5945	GLFKDCSKVITGLHP
635	orf1ab	orf1ab-595	aa5941-5955	TGLHPTQAPTHLSVD
636	orf1ab	orf1ab-596	aa5951-5965	HLSVDTKFKTEGLCV
637	orf1ab	orf1ab-597	aa5961-5975	EGLCVDIPGIPKDMT
638	orf1ab	orf1ab-598	aa5971-5985	PKDMTYRRLISMMGF
639	orf1ab	orf1ab-599	aa5981-5995	SMMGFKMNYQVNGYP
640	orf1ab	orf1ab-600	aa5991-6005	VNGYPNMFITREEAI
641	orf1ab	orf1ab-601	aa6001-6015	REEAIRHVRAWIGFD
642	orf1ab	orf1ab-602	aa6011-6025	WIGFDVEGCHATREA
643	orf1ab	orf1ab-603	aa6021-6035	ATREAVGTNLPLQLG
644	orf1ab	orf1ab-604	aa6031-6045	PLQLGFSTGVNLVAV
645	orf1ab	orf1ab-605	aa6041-6055	NLVAVPTGYVDTPNN
646	orf1ab	orf1ab-606	aa6051-6065	DTPNNTDFSRVSAKP
647	orf1ab	orf1ab-607	aa6061-6075	VSAKPPPGDQFKHLI
648	orf1ab	orf1ab-608	aa6071-6085	FKHLIPLMYKGLPWN
649	orf1ab	orf1ab-609	aa6081-6095	GLPWNVVRIKIVQML
650	orf1ab	orf1ab-610	aa6091-6105	IVQMLSDTLKNLSDR
651	orf1ab	orf1ab-611	aa6101-6115	NLSDRVVFVLWAHGF
652	orf1ab	orf1ab-612	aa6111-6125	WAHGFELTSMKYFVK
653	orf1ab	orf1ab-613	aa6121-6135	KYFVKIGPERTCCLC
654	orf1ab	orf1ab-614	aa6131-6145	TCCLCDRRATCFSTA
655	orf1ab	orf1ab-615	aa6141-6155	CFSTASDTYACWHHS
656	orf1ab	orf1ab-616	aa6151-6165	CWHHSIGFDYVYNPF
657	orf1ab	orf1ab-617	aa6161-6175	VYNPFMIDVQQWGFT
658	orf1ab	orf1ab-618	aa6171-6185	QWGFTGNLQSNHDLY
659	orf1ab	orf1ab-619	aa6181-6195	NHDLYCQVHGNAHVA
660	orf1ab	orf1ab-620	aa6191-6205	NAHVASCDAIMTRCL
661	orf1ab	orf1ab-621	aa6201-6215	MTRCLAVHECFVKRV
662	orf1ab	orf1ab-622	aa6211-6225	FVKRVDWTIEYPIIG
663	orf1ab	orf1ab-623	aa6221-6235	YPIIGDELKINAACR
664	orf1ab	orf1ab-624	aa6231-6245	NAACRKVQHMVVKAA
665	orf1ab	orf1ab-625	aa6241-6255	VVKAALLADKFPVLH
666	orf1ab	orf1ab-626	aa6251-6265	FPVLHDIGNPKAIKC
667	orf1ab	orf1ab-627	aa6261-6275	KAIKCVPQADVEWKF
668	orf1ab	orf1ab-628	aa6271-6285	VEWKFYDAQPCSDKA
669	orf1ab	orf1ab-629	aa6281-6295	CSDKAYKIEELFYSY
670	orf1ab	orf1ab-630	aa6291-6305	LFYSYATHSDKFTDG
671	orf1ab	orf1ab-631	aa6301-6315	KFTDGVCLFWNCNVD
672	orf1ab	orf1ab-632	aa6311-6325	NCNVDRYPANSIVCR
673	orf1ab	orf1ab-633	aa6321-6335	SIVCRFDTRVLSNLN
674	orf1ab	orf1ab-634	aa6331-6345	LSNLNLPGCDGGSLY
675	orf1ab	orf1ab-635	aa6341-6355	GGSLYVNKHAFHTPA
676	orf1ab	orf1ab-636	aa6351-6365	FHTPAFDKSAFVNLK
677	orf1ab	orf1ab-637	aa6361-6375	FVNLKQLPFFYYSDS
678	orf1ab	orf1ab-638	aa6371-6385	YYSDSPCESHGKQVV
679	orf1ab	orf1ab-639	aa6381-6395	GKQVVSDIDYVPLKS
680	orf1ab	orf1ab-640	aa6391-6405	VPLKSATCITRCNLG
681	orf1ab	orf1ab-641	aa6401-6415	RCNLGGAVCRHHANE
682	orf1ab	orf1ab-642	aa6411-6425	HHANEYRLYLDAYNM
683	orf1ab	orf1ab-643	aa6421-6435	DAYNMMISAGFSLWV
684	orf1ab	orf1ab-644	aa6431-6445	FSLWVYKQFDTYNLW
685	orf1ab	orf1ab-645	aa6441-6455	TYNLWNTFTRLQSLE
686	orf1ab	orf1ab-646	aa6451-6465	LQSLENVAFNVVNKG
687	orf1ab	orf1ab-647	aa6461-6475	VVNKGHFDGQQGEVP
688	orf1ab	orf1ab-648	aa6471-6485	QGEVPVSIINNTVYT
689	orf1ab	orf1ab-649	aa6481-6495	NTVYTKVDGVDVELF
690	orf1ab	orf1ab-650	aa6491-6505	DVELFENKTTLPVNV
691	orf1ab	orf1ab-651	aa6501-6515	LPVNVAFELWAKRNI
692	orf1ab	orf1ab-652	aa6511-6525	AKRNIKPVPEVKILN
693	orf1ab	orf1ab-653	aa6521-6535	VKILNNLGVDIAANT
694	orf1ab	orf1ab-654	aa6531-6545	IAANTVIWDYKRDAP
695	orf1ab	orf1ab-655	aa6541-6555	KRDAPAHISTIGVCS
696	orf1ab	orf1ab-656	aa6551-6565	IGVCSMTDIAKKPTE
697	orf1ab	orf1ab-657	aa6561-6575	KKPTETICAPLTVFF
698	orf1ab	orf1ab-658	aa6571-6585	LTVFFDGRVDGQVDL
699	orf1ab	orf1ab-659	aa6581-6595	GQVDLFRNARNGVLI
700	orf1ab	orf1ab-660	aa6591-6605	NGVLITEGSVKGLQP
701	orf1ab	orf1ab-661	aa6601-6615	KGLQPSVGPKQASLN
702	orf1ab	orf1ab-662	aa6611-6625	QASLNGVTLIGEAVK
703	orf1ab	orf1ab-663	aa6621-6635	GEAVKTQFNYYKKVD
704	orf1ab	orf1ab-664	aa6631-6645	YKKVDGVVQQLPETY
705	orf1ab	orf1ab-665	aa6641-6655	LPETYFTQSRNLQEF
706	orf1ab	orf1ab-666	aa6651-6665	NLQEFKPRSQMEIDF
707	orf1ab	orf1ab-667	aa6661-6675	MEIDFLELAMDEFIE
708	orf1ab	orf1ab-668	aa6671-6685	DEFIERYKLEGYAFE
709	orf1ab	orf1ab-669	aa6681-6695	GYAFEHIVYGDFSHS
710	orf1ab	orf1ab-670	aa6691-6705	DFSHSQLGGLHLLIG
711	orf1ab	orf1ab-671	aa6701-6715	HLLIGLAKRFKESPF
712	orf1ab	orf1ab-672	aa6711-6725	KESPFELEDFIPMDS
713	orf1ab	orf1ab-673	aa6721-6735	IPMDSTVKNYFITDA
714	orf1ab	orf1ab-674	aa6731-6745	FITDAQTGSSKCVCS
715	orf1ab	orf1ab-675	aa6741-6755	KCVCSVIDLLLDDFV
716	orf1ab	orf1ab-676	aa6751-6765	LDDFVEIIKSQDLSV
717	orf1ab	orf1ab-677	aa6761-6775	QDLSVVSKVVKVTID
718	orf1ab	orf1ab-678	aa6771-6785	KVTIDYTEISFMLWC
719	orf1ab	orf1ab-679	aa6781-6795	FMLWCKDGHVETFYP
720	orf1ab	orf1ab-680	aa6791-6805	ETFYPKLQSSQAWQP
721	orf1ab	orf1ab-681	aa6801-6815	QAWQPGVAMPNLYKM
722	orf1ab	orf1ab-682	aa6811-6825	NLYKMQRMLLEKCDL
723	orf1ab	orf1ab-683	aa6821-6835	EKCDLQNYGDSATLP
724	orf1ab	orf1ab-684	aa6831-6845	SATLPKGIMMNVAKY
725	orf1ab	orf1ab-685	aa6841-6855	NVAKYTQLCQYLNTL
726	orf1ab	orf1ab-686	aa6851-6865	YLNTLTLAVPYNMRV
727	orf1ab	orf1ab-687	aa6861-6875	YNMRVIHFGAGSDKG
728	orf1ab	orf1ab-688	aa6871-6885	GSDKGVAPGTAVLRQ
729	orf1ab	orf1ab-689	aa6881-6895	AVLRQWLPTGTLLVD
730	orf1ab	orf1ab-690	aa6891-6905	TLLVDSDLNDFVSDA
731	orf1ab	orf1ab-691	aa6901-6915	FVSDADSTLIGDCAT
732	orf1ab	orf1ab-692	aa6911-6925	GDCATVHTANKWDLI
733	orf1ab	orf1ab-693	aa6921-6935	KWDLIISDMYDPKTK
734	orf1ab	orf1ab-694	aa6931-6945	DPKTKNVTKENDSKE
735	orf1ab	orf1ab-695	aa6941-6955	NDSKEGFFTYICGFI
736	orf1ab	orf1ab-696	aa6951-6965	ICGFIQQKLALGGSV
737	orf1ab	orf1ab-697	aa6961-6975	LGGSVAIKITEHSWN
738	orf1ab	orf1ab-698	aa6971-6985	EHSWNADLYKLMGHF
739	orf1ab	orf1ab-699	aa6981-6995	LMGHFAWWTAFVTNV
740	orf1ab	orf1ab-700	aa6991-7005	FVTNVNASSSEAFLI
741	orf1ab	orf1ab-701	aa7001-7015	EAFLIGCNYLGKPRE
742	orf1ab	orf1ab-702	aa7011-7025	GKPREQIDGYVMHAN
743	orf1ab	orf1ab-703	aa7021-7035	VMHANYIFWRNTNPI
744	orf1ab	orf1ab-704	aa7031-7045	NTNPIQLSSYSLFDM
745	orf1ab	orf1ab-705	aa7041-7055	SLFDMSKFPLKLRGT
746	orf1ab	orf1ab-706	aa7051-7065	KLRGTAVMSLKEGQI
747	orf1ab	orf1ab-707	aa7061-7075	KEGQINDMILSLLSK
748	orf1ab	orf1ab-708	aa7071-7085	SLLSKGRLIIRENNR
749	orf1ab	orf1ab-709	aa7081-7096	RENNRVVISSDVLVNN
750	M	M-1	aa1-15	MADSNGTITVEELKK
751	M	M-2	aa11-25	EELKKLLEQWNLVIG
752	M	M-3	aa21-35	NLVIGFLFLTWICLL
753	M	M-4	aa31-45	WICLLQFAYANRNRF
754	M	M-5	aa41-55	NRNRFLYIIKLIFLW
755	M	M-6	aa51-65	LIFLWLLWPVTLACF
756	M	M-7	aa61-75	TLACFVLAAVYRINW
757	M	M-8	aa71-85	YRINWITGGIAIAMA
758	M	M-9	aa81-95	AIAMACLVGLMWLSY
759	M	M-10	aa91-105	MWLSYFIASFRLFAR
760	M	M-11	aa101-115	RLFARTRSMWSFNPE
761	M	M-12	aa111-125	SFNPETNILLNVPLH
762	M	M-13	aa121-135	NVPLHGTILTRPLLE
763	M	M-14	aa131-145	RPLLESELVIGAVIL
764	M	M-15	aa141-155	GAVILRGHLRIAGHH
765	M	M-16	aa151-165	IAGHHLGRCDIKDLP
766	M	M-17	aa161-175	IKDLPKEITVATSRT
767	M	M-18	aa171-185	ATSRTLSYYKLGASQ
768	M	M-19	aa181-195	LGASQRVAGDSGFAA
769	M	M-20	aa191-205	SGFAAYSRYRIGNYK
770	M	M-21	aa201-215	IGNYKLNTDHSSSSD
771	M	M-22	aa211-222	SSSSDNIALLVQ
772	ORF8	ORF8-1	aa1-15	MKFLVFLGIITTVAA
773	ORF8	ORF8-2	aa11-25	TTVAAFHQECSLQSC
774	ORF8	ORF8-3	aa21-35	SLQSCTQHQPYVVDD
775	ORF8	ORF8-4	aa31-45	YVVDDPCPIHFYSKW
776	ORF8	ORF8-5	aa41-55	FYSKWYIRVGARKSA
777	ORF8	ORF8-6	aa51-65	ARKSAPLIELCVDEA
778	ORF8	ORF8-7	aa61-75	CVDEAGSKSPIQYID
779	ORF8	ORF8-8	aa71-85	IQYIDIGNYTVSCLP
780	ORF8	ORF8-9	aa81-95	VSCLPFTINCQEPKL
781	ORF8	ORF8-10	aa91-105	QEPKLGSLVVRCSFY
782	ORF8	ORF8-11	aa101-115	RCSFYEDFLEYHDVR
783	ORF8	ORF8-12	aa111-121	YHDVRVVLDFI
784	N	N-1	aa1-15	MSDNGPQNQRNAPRI
785	N	N-2	aa11-25	NAPRITFGGPSDSTG
786	N	N-3	aa21-35	SDSTGSNQNGERSGA
787	N	N-4	aa31-45	ERSGARSKQRRPQGL
788	N	N-5	aa41-55	RPQGLPNNTASWFTA
789	N	N-6	aa51-65	SWFTALTQHGKEDLK
790	N	N-7	aa61-75	KEDLKFPRGQGVPIN
791	N	N-8	aa71-85	GVPINTNSSPDDQIG
792	N	N-9	aa81-95	DDQIGYYRRATRRIR
793	N	N-10	aa91-105	TRRIRGGDGKMKDLS
794	N	N-11	aa101-115	MKDLSPRWYFYYLGT
795	N	N-12	aa111-125	YYLGTGPEAGLPYGA
796	N	N-13	aa121-135	LPYGANKDGIIWVAT
797	N	N-14	aa131-145	IWVATEGALNTPKDH
798	N	N-15	aa141-155	TPKDHIGTRNPANNA
799	N	N-16	aa151-165	PANNAAIVLQLPQGT
800	N	N-17	aa161-175	LPQGTTLPKGFYAEG
801	N	N-18	aa171-185	FYAEGSRGGSQASSR
802	N	N-19	aa181-195	QASSRSSSRSRNSSR
803	N	N-20	aa191-205	RNSSRNSTPGSSRGT
804	N	N-21	aa201-215	SSRGTSPARMAGNGG
805	N	N-22	aa211-225	AGNGGDAALALLLLD
806	N	N-23	aa221-235	LLLLDRLNQLESKMS
807	N	N-24	aa231-245	ESKMSGKGQQQQGQT
808	N	N-25	aa241-255	QQGQTVTKKSAAEAS
809	N	N-26	aa251-265	AAEASKKPRQKRTAT
810	N	N-27	aa261-275	KRTATKAYNVTQAFG
811	N	N-28	aa271-285	TQAFGRRGPEQTQGN
812	N	N-29	aa281-295	QTQGNFGDQELIRQG
813	N	N-30	aa291-305	LIRQGTDYKHWPQIA
814	N	N-31	aa301-315	WPQIAQFAPSASAFF
815	N	N-32	aa311-325	ASAFFGMSRIGMEVT
816	N	N-33	aa321-335	GMEVTPSGTWLTYTG
817	N	N-34	aa331-345	LTYTGAIKLDDKDPN
818	N	N-35	aa341-355	DKDPNFKDQVILLNK
819	N	N-36	aa351-365	ILLNKHIDAYKTFPP
820	N	N-37	aa361-375	KTFPPTEPKKDKKKK
821	N	N-38	aa371-385	DKKKKADETQALPQR
822	N	N-39	aa381-395	ALPQRQKKQQTVTLL
823	N	N-40	aa391-405	TVTLLPAADLDDFSK
824	N	N-41	aa401-419	DDFSKQLQQSMSSADSTQA
825	S	S-1	aa1-15	MFVFLVLLPLVSSQC
826	S	S-2	aa11-25	VSSQCVNLTTRTQLP
827	S	S-3	aa21-35	RTQLPPAYTNSFTRG
828	S	S-4	aa31-45	SFTRGVYYPDKVFRS
829	S	S-5	aa41-55	KVFRSSVLHSTQDLF
830	S	S-6	aa51-65	TQDLFLPFFSNVTWF
831	S	S-7	aa61-75	NVTWFHAIHVSGTNG
832	S	S-8	aa71-85	SGTNGTKRFDNPVLP
833	S	S-9	aa81-95	NPVLPFNDGVYFAST
834	S	S-10	aa91-105	YFASTEKSNIIRGWI
835	S	S-11	aa101-115	IRGWIFGTTLDSKTQ
836	S	S-12	aa111-125	DSKTQSLLIVNNATN
837	S	S-13	aa121-135	NNATNVVIKVCEFQF
838	S	S-14	aa131-145	CEFQFCNDPFLGVYY
839	S	S-15	aa141-155	LGVYYHKNNKSWMES
840	S	S-16	aa151-165	SWMESEFRVYSSANN
841	S	S-17	aa161-175	SSANNCTFEYVSQPF
842	S	S-18	aa171-185	VSQPFLMDLEGKQGN
843	S	S-19	aa181-195	GKQGNFKNLREFVFK
844	S	S-20	aa191-205	EFVFKNIDGYFKIYS
845	S	S-21	aa201-215	FKIYSKHTPINLVRD
846	S	S-22	aa211-225	NLVRDLPQGFSALEP
847	S	S-23	aa221-235	SALEPLVDLPIGINI
848	S	S-24	aa231-245	IGINITRFQTLLALH
849	S	S-25	aa241-255	LLALHRSYLTPGDSS
850	S	S-26	aa251-265	PGDSSSGWTAGAAAY
851	S	S-27	aa261-275	GAAAYYVGYLQPRTF
852	S	S-28	aa271-285	QPRTFLLKYNENGTI
853	S	S-29	aa281-295	ENGTITDAVDCALDP
854	S	S-30	aa291-305	CALDPLSETKCTLKS
855	S	S-31	aa301-315	CTLKSFTVEKGIYQT
856	S	S-32	aa311-325	GIYQTSNFRVQPTES
857	S	S-33	aa321-335	QPTESIVRFPNITNL
858	S	S-34	aa331-345	NITNLCPFGEVFNAT
859	S	S-35	aa341-355	VFNATRFASVYAWNR
860	S	S-36	aa351-365	YAWNRKRISNCVADY
861	S	S-37	aa361-375	CVADYSVLYNSASFS
862	S	S-38	aa371-385	SASFSTFKCYGVSPT
863	S	S-39	aa381-395	GVSPTKLNDLCFTNV
864	S	S-40	aa391-405	CFTNVYADSFVIRGD
865	S	S-41	aa401-415	VIRGDEVRQIAPGQT
866	S	S-42	aa411-425	APGQTGKIADYNYKL
867	S	S-43	aa421-435	YNYKLPDDFTGCVIA
868	S	S-44	aa431-445	GCVIAWNSNNLDSKV
869	S	S-45	aa441-455	LDSKVGGNYNYLYRL
870	S	S-46	aa451-465	YLYRLFRKSNLKPFE
871	S	S-47	aa461-475	LKPFERDISTEIYQA
872	S	S-48	aa471-485	EIYQAGSTPCNGVEG
873	S	S-49	aa481-495	NGVEGFNCYFPLQSY
874	S	S-50	aa491-505	PLQSYGFQPTNGVGY
875	S	S-51	aa501-515	NGVGYQPYRVVVLSF
876	S	S-52	aa511-525	VVLSFELLHAPATVC
877	S	S-53	aa521-535	PATVCGPKKSTNLVK
878	S	S-54	aa531-545	TNLVKNKCVNFNFNG
879	S	S-55	aa541-555	FNFNGLTGTGVLTES
880	S	S-56	aa551-565	VLTESNKKFLPFQQF
881	S	S-57	aa561-575	PFQQFGRDIADTTDA
882	S	S-58	aa571-585	DTTDAVRDPQTLEIL
883	S	S-59	aa581-595	TLEILDITPCSFGGV
884	S	S-60	aa591-605	SFGGVSVITPGTNTS
885	S	S-61	aa601-615	GTNTSNQVAVLYQDV
886	S	S-62	aa611-625	LYQDVNCTEVPVAIH
887	S	S-63	aa621-635	PVAIHADQLTPTWRV
888	S	S-64	aa631-645	PTWRVYSTGSNVFQT
889	S	S-65	aa641-655	NVFQTRAGCLIGAEH
890	S	S-66	aa651-665	IGAEHVNNSYECDIP
891	S	S-67	aa661-675	ECDIPIGAGICASYQ
892	S	S-68	aa671-685	CASYQTQTNSPRRAR
893	S	S-69	aa681-695	PRRARSVASQSIIAY
894	S	S-70	aa691-705	SIIAYTMSLGAENSV
895	S	S-71	aa701-715	AENSVAYSNNSIAIP
896	S	S-72	aa711-725	SIAIPTNFTISVTTE
897	S	S-73	aa721-735	SVTTEILPVSMTKTS
898	S	S-74	aa731-745	MTKTSVDCTMYICGD
899	S	S-75	aa741-755	YICGDSTECSNLLLQ
900	S	S-76	aa751-765	NLLLQYGSFCTQLNR
901	S	S-77	aa761-775	TQLNRALTGIAVEQD
902	S	S-78	aa771-785	AVEQDKNTQEVFAQV
903	S	S-79	aa781-795	VFAQVKQIYKTPPIK
904	S	S-80	aa791-805	TPPIKDFGGFNFSQI
905	S	S-81	aa801-815	NFSQILPDPSKPSKR
906	S	S-82	aa811-825	KPSKRSFIEDLLFNK
907	S	S-83	aa821-835	LLFNKVTLADAGFIK
908	S	S-84	aa831-845	AGFIKQYGDCLGDIA
909	S	S-85	aa841-855	LGDIAARDLICAQKF
910	S	S-86	aa851-865	CAQKFNGLTVLPPLL
911	S	S-87	aa861-875	LPPLLTDEMIAQYTS
912	S	S-88	aa871-885	AQYTSALLAGTITSG
913	S	S-89	aa881-895	TITSGWTFGAGAALQ
914	S	S-90	aa891-905	GAALQIPFAMQMAYR
915	S	S-91	aa901-915	QMAYRFNGIGVTQNV
916	S	S-92	aa911-925	VTQNVLYENQKLIAN
917	S	S-93	aa921-935	KLIANQFNSAIGKIQ
918	S	S-94	aa931-945	IGKIQDSLSSTASAL
919	S	S-95	aa941-955	TASALGKLQDVVNQN
920	S	S-96	aa951-965	VVNQNAQALNTLVKQ
921	S	S-97	aa961-975	TLVKQLSSNFGAISS
922	S	S-98	aa971-985	GAISSVLNDILSRLD
923	S	S-99	aa981-995	LSRLDKVEAEVQIDR
924	S	S-100	aa991-1005	VQIDRLITGRLQSLQ
925	S	S-101	aa1001-1015	LQSLQTYVTQQLIRA
926	S	S-102	aa1011-1025	QLIRAAEIRASANLA
927	S	S-103	aa1021-1035	SANLAATKMSECVLG
928	S	S-104	aa1031-1045	ECVLGQSKRVDFCGK
929	S	S-105	aa1041-1055	DFCGKGYHLMSFPQS
930	S	S-106	aa1051-1065	SFPQSAPHGVVFLHV
931	S	S-107	aa1061-1075	VFLHVTYVPAQEKNF
932	S	S-108	aa1071-1085	QEKNFTTAPAICHDG
933	S	S-109	aa1081-1095	ICHDGKAHFPREGVF
934	S	S-110	aa1091-1105	REGVFVSNGTHWFVT
935	S	S-111	aa1101-1115	HWFVTQRNFYEPQII
936	S	S-112	aa1111-1125	EPQIITTDNTFVSGN
937	S	S-113	aa1121-1135	FVSGNCDVVIGIVNN
938	S	S-114	aa1131-1145	GIVNNTVYDPLQPEL
939	S	S-115	aa1141-1155	LQPELDSFKEELDKY
940	S	S-116	aa1151-1165	ELDKYFKNHTSPDVD
941	S	S-117	aa1161-1175	SPDVDLGDISGINAS
942	S	S-118	aa1171-1185	GINASVVNIQKEIDR
943	S	S-119	aa1181-1195	KEIDRLNEVAKNLNE
944	S	S-120	aa1191-1205	KNLNESLIDLQELGK
945	S	S-121	aa1201-1215	QELGKYEQYIKWPWY
946	S	S-122	aa1211-1225	KWPWYIWLGFIAGLI
947	S	S-123	aa1221-1235	IAGLIAIVMVTIMLC
948	S	S-124	aa1231-1245	TIMLCCMTSCCSCLK
949	S	S-125	aa1241-1255	CSCLKGCCSCGSCCK
950	S	S-126	aa1251-1265	GSCCKFDEDDSEPVL
951	S	S-127	aa1261-1273	SEPVLKGVKLHYT
952	ORF10	ORF10-1	aa1-15	MGYINVFAFPFTIYS
953	ORF10	ORF10-2	aa11-25	FTIYSLLLCRMNSRN
954	ORF10	ORF10-3	aa21-38	MNSRNYIAQVDVVNFNLT
955	ORF7a	ORF7a-1	aa1-15	MKIILFLALITLATC
956	ORF7a	ORF7a-2	aa11-25	TLATCELYHYQECVR
957	ORF7a	ORF7a-3	aa21-35	QECVRGTTVLLKEPC
958	ORF7a	ORF7a-4	aa31-45	LKEPCSSGTYEGNSP
959	ORF7a	ORF7a-5	aa41-55	EGNSPFHPLADNKFA
960	ORF7a	ORF7a-6	aa51-65	DNKFALTCFSTQFAF
961	ORF7a	ORF7a-7	aa61-75	TQFAFACPDGVKHVY
962	ORF7a	ORF7a-8	aa71-85	VKHVYQLRARSVSPK
963	ORF7a	ORF7a-9	aa81-95	SVSPKLFIRQEEVQE
964	ORF7a	ORF7a-10	aa91-105	EEVQELYSPIFLIVA
965	ORF7a	ORF7a-11	aa101-115	FLIVAAIVFITLCFT
966	ORF7a	ORF7a-12	aa111-121	TLCFTLKRKTE
