# Supplementary material for: Profiling of SARS‐CoV‐2 neutralizing antibody‐associated antigenic peptides signature using proteome microarray
Source: MedComm (2020). 2023 Sep 3;4(5):e361. doi: 10.1002/mco2.361 (PMC10475218; doi:10.1002/mco2.361)
Supplement: Supplementary file 3 — Supporting Information [file MCO2-4-e361-s001.xlsx]

## Sheet: ELISA-cohort1-Patients
Patients ID	Age	Sex	NAbs titer at F1	NAbs state at F1	S82-OD450 at F1	NAbs titer at F2	NAbs state at F2	S82-OD450 at F2
1	52	Male	14.1	Positive	0.3596	54.1	Positive	0.17665
2	48	Male	15.8	Positive	0.4829	22.4	Positive	0.1304
3	51	Male	25.1	Positive	0.3035	20	Positive	0.13055
4	50	Male	15.8	Positive	0.30165	12.6	Positive	0.15525
5	42	Male	15.8	Positive	0.2656	10	Negative	0.10755
6	46	Male	5	Negative	0.252	5	Negative	0.1327
7	34	Male	25.1	Positive	0.8916	5	Negative	0.41695
8	53	Male	17.8	Positive	0.0724	31.6	Positive	0.1471
9	57	Female	25.1	Positive	0.3666	28.2	Positive	0.13105
10	65	Male	31.6	Positive	0.05465	15.8	Positive	1.08835
11	68	Female	50.1	Positive	0.3911	28.2	Positive	0.3121
12	53	Male	28.2	Positive	0.33065	12.6	Positive	0.1358
13	62	Male	17	Positive	0.16185	10	Negative	0.1037
14	50	Male	10	Negative	0.41485	5	Negative	0.1987
15	52	Male	5	Negative	0.06205	5	Negative	0.1414
16	71	Male	40	Positive	0.0624	20	Positive	0.2125
17	57	Female	63.1	Positive	1.3583	40	Positive	0.65725
18	37	Male	63.1	Positive	0.6765	63.1	Positive	0.26635
19	64	Female	80	Positive	0.273	56.2	Positive	0.12875
20	28	Male	50.1	Positive	0.29885	40	Positive	0.11975
21	57	Female	17.8	Positive	0.3276	28.2	Positive	0.14905
22	32	Male	20	Positive	0.7271	20	Positive	0.5909
23	42	Female	11.7	Positive	1.1772	5	Negative	0.6046
24	46	Male	56.2	Positive	2.12475	50.1	Positive	1.22115
25	36	Male	22.4	Positive	0.0541	25.1	Positive	0.44795
26	36	Female	40	Positive	1.5107	20	Positive	0.8928
27	62	Female	25.1	Positive	1.7045	14.1	Positive	0.4887
28	65	Male	56.2	Positive	2.06665	80	Positive	1.19055
29	64	Female	50.1	Positive	0.05385	80	Positive	0.3547
30	54	Female	11.7	Positive	0.4268	25.1	Positive	0.1228
31	61	Male	31.6	Positive	2.2811	25.1	Positive	0.8387
32	47	Female	22.4	Positive	0.5294	20	Positive	0.2206
33	59	Female	5	Negative	0.4367	5	Negative	0.24035
34	46	Male	94.4	Positive	0.05545	160	Positive	0.13365
35	34	Male	58.7	Positive	0.05025	158.5	Positive	0.83475
36	64	Male	31.6	Positive	2.1326	56.2	Positive	1.3086
37	95	Male	160	Positive	0.25775	177.8	Positive	0.1238
38	57	Female	100	Positive	0.36455	100	Positive	0.1472
39	65	Female	56.2	Positive	0.3734	56.2	Positive	0.1362
40	56	Male	40	Positive	0.468	20	Positive	0.18135
41	64	Male	20	Positive	0.7543	28.2	Positive	0.1051
42	57	Female	22.4	Positive	0.37915	15.8	Positive	0.11555
43	58	Male	12.6	Positive	0.6508	25.1	Positive	0.2278
44	48	Male	20	Positive	0.0548	28.2	Positive	0.1044
45	70	Male	160	Positive	0.05545	56.2	Positive	1.71695
46	67	Male	28.2	Positive	1.28585	58.7	Positive	0.9027
47	67	Female	30.2	Positive	0.06015	20	Positive	0.5384
48	51	Female	114.3	Positive	0.74825	46.4	Positive	0.35345
49	50	Female	11.7	Positive	0.0576	15.8	Positive	0.27935
50	65	Male	28.2	Positive	0.31115	14.1	Positive	0.20165
51	36	Male	112.2	Positive	0.0626	100	Positive	0.20485
52	32	Female	5	Negative	0.2337	5	Negative	0.1629
53	30	Male	20	Positive	1.79805	31.6	Positive	1.4014
54	28	Male	31.6	Positive	0.20335	25.1	Positive	0.2764
55	57	Female	46.7	Positive	0.27155	56.2	Positive	0.1739
56	41	Male	63.1	Positive	0.72615	33.9	Positive	0.4467
57	69	Male	7.9	Negative	0.27575	7.1	Negative	0.2156
58	60	Male	7.1	Negative	0.20725	5	Negative	0.139
59	59	Female	100	Positive	0.3277	46.7	Positive	0.2259
60	67	Female	25.9	Positive	0.22465	40	Positive	0.1247
61	67	Female	10	Negative	0.27355	10	Negative	0.1616
62	54	Male	5	Negative	0.23385	5	Negative	0.1244
63	64	Male	135.1	Positive	0.86285	185.9	Positive	0.72735
64	37	Male	31.6	Positive	0.57405	28.2	Positive	0.29655
65	68	Male	39.8	Positive	0.316	51.6	Positive	0.1825
66	50	Female	67.7	Positive	0.4305	223.9	Positive	0.22595
67	64	Female	79.4	Positive	0.46635	28.2	Positive	0.203
68	68	Female	31.6	Positive	1.66455	28.2	Positive	1.16365
69	65	Female	25.1	Positive	2.25135	12.6	Positive	1.96225
70	60	Male	23.4	Positive	0.98375	15.8	Positive	0.83545
71	48	Male	67.7	Positive	0.38465	35.5	Positive	0.16125
72	70	Female	12.6	Positive	0.26695	10	Negative	0.13145
73	56	Male	17	Positive	2.3577	28.2	Positive	1.9868
74	68	Female	56.2	Positive	0.44255	40	Positive	0.1772
75	59	Male	20	Positive	0.2978	44.7	Positive	0.15055
76	68	Female	58.7	Positive	0.29815	28.2	Positive	0.1832
77	62	Male	23.4	Positive	1.34815	15.8	Positive	1.2892
78	49	Male	5	Negative	0.263	5	Negative	0.30295
79	68	Female	17	Positive	0.27725	12.6	Positive	0.22785
80	51	Female	12.6	Positive	0.367	22.4	Positive	0.16885
81	54	Male	5	Negative	1.40545	5	Negative	0.9581
82	66	Female	56.2	Positive	0.44715	50.1	Positive	0.35775
83	65	Male	20	Positive	0.29315	33.9	Positive	0.2309
84	77	Female	5	Negative	0.3661	5	Negative	0.18295
85	57	Male	28.2	Positive	1.16985	28.2	Positive	1.29145
86	56	Male	14.1	Positive	0.3558	14.1	Positive	0.16635
87	62	Male	89.1	Positive	0.28485	28.2	Positive	0.10575
88	67	Male	117.5	Positive	0.392	56.2	Positive	0.281
89	49	Female	56.2	Positive	0.2641	28.2	Positive	0.17475
90	51	Male	28.7	Positive	0.5039	22.4	Positive	0.23345
91	62	Female	17	Positive	0.36765	5	Negative	0.1131
92	65	Male	11.7	Positive	0.3212	14.1	Positive	0.13645
93	54	Male	12.6	Positive	0.33385	28.2	Positive	0.1846
94	67	Male	40	Positive	0.42535	23.4	Positive	0.45685
95	67	Female	5	Negative	0.27295	5	Negative	0.2987
96	69	Male	23.4	Positive	2.23535	28.2	Positive	1.6811
97	61	Male	7.9	Negative	0.78795	6.3	Negative	0.6906
98	58	Female	5	Negative	0.3556	5	Negative	0.31495
99	67	Female	10	Negative	0.2388	7.1	Negative	0.21045
100	60	Male	5	Negative	0.25355	5	Negative	0.2233
101	43	Male	11.9	Positive	0.7924	5.9	Negative	0.54025
102	69	Male	39.8	Positive	0.25125	50.1	Positive	0.2595
103	40	Female	112.2	Positive	0.95485	80	Positive	0.39255
104	53	Female	40	Positive	0.53555	50.1	Positive	0.27615
105	76	Female	50.1	Positive	1.77825	31.6	Positive	0.8396
106	49	Male	11.7	Positive	0.5621	28.7	Positive	0.3921
107	39	Male	22.4	Positive	0.2832	20	Positive	0.14645
108	31	Male	28.7	Positive	1.4606	56.2	Positive	0.9461
109	40	Male	33.9	Positive	0.4935	31.6	Positive	0.12495
110	53	Female	15.8	Positive	0.35425	12.6	Positive	0.47805
111	67	Female	10	Negative	0.27355	6.3	Negative	0.1616
112	46	Male	102.9	Positive	0.65965	57.3	Positive	0.3124
113	38	Male	14.1	Positive	0.7119	14.1	Positive	0.5272
114	63	Male	40	Positive	0.7733	28.2	Positive	0.49035
115	66	Male	46.7	Positive	0.32695	5	Negative	0.1372
116	57	Female	123.3	Positive	0.62425	15.8	Positive	0.44245

## Sheet: ELISA-Controls
ID	NAbs state	S82-OD450
1	Negative	0.15255
2	Negative	0.138
3	Negative	0.1435
4	Negative	0.15255
5	Negative	0.1474
6	Negative	0.10395
7	Negative	0.1899
8	Negative	0.1877
9	Negative	0.1606
10	Negative	0.14145
11	Negative	0.14275
12	Negative	0.14495
13	Negative	0.1258
14	Negative	0.13815
15	Negative	0.1627
16	Negative	0.1942
17	Negative	0.1507
18	Negative	0.1583
19	Negative	0.1493
20	Negative	0.1953
21	Negative	0.12305
22	Negative	0.20005
23	Negative	0.15655
24	Negative	0.14195
25	Negative	0.1365
26	Negative	0.1285
27	Negative	0.16945
28	Negative	0.20325
29	Negative	0.2611
30	Negative	0.12565
31	Negative	0.15295
32	Negative	0.1706
33	Negative	0.1368
34	Negative	0.1652
35	Negative	0.1393
36	Negative	0.13925
37	Negative	0.165
38	Negative	0.15425
39	Negative	0.17095
40	Negative	0.19285
41	Negative	0.13955
42	Negative	0.1655
43	Negative	0.27865
44	Negative	0.1986
45	Negative	0.1259
46	Negative	0.22155
47	Negative	0.1962
48	Negative	0.1642
49	Negative	0.14085
50	Negative	0.27965
51	Negative	0.1528
52	Negative	0.1791
53	Negative	0.2065
54	Negative	0.3231
55	Negative	0.19645
56	Negative	0.21525
57	Negative	0.1569
58	Negative	0.136
59	Negative	0.1134
60	Negative	0.17705
61	Negative	0.29175
62	Negative	0.1471
63	Negative	0.1695
64	Negative	0.3462
65	Negative	0.29745
66	Negative	0.10625
