# Supplementary material for: Profiling of SARS‐CoV‐2 neutralizing antibody‐associated antigenic peptides signature using proteome microarray
Source: MedComm (2020). 2023 Sep 3;4(5):e361. doi: 10.1002/mco2.361 (PMC10475218; doi:10.1002/mco2.361)
Supplement: Supplementary file 4 — Supporting Information [file MCO2-4-e361-s002.xlsx]

## Sheet: ELISA-cohort2
Patients ID	Age	Sex	Vaccination	NAbs-BA.1	NAbs-BA.1	S82-OD450
1	41	Male	1	125.9	Positive	0.2122
2	36	Male	3	39.8	Positive	0.1548
3	45	Female	3	7.9	Negative	0.57005
4	62	Female	2	446.7	Positive	0.22095
5	37	Female	2	79.4	Positive	0.7576
6	43	Male	3	125.9	Positive	0.17235
7	59	Female	2	158.5	Positive	0.16885
8	42	Male	3	63.1	Positive	0.7417
9	46	Female	1	316.2	Positive	0.21975
10	24	Male	2	39.8	Positive	0.21355
11	23	Female	2	56.2	Positive	0.20785
12	27	Female	3	125.9	Positive	0.79275
13	38	Male	3	79.4	Positive	0.27555
14	48	Female	3	251.2	Positive	0.16955
15	23	Male	3	125.9	Positive	0.18895
16	38	Male	2	316.2	Positive	0.31475
17	66	Female	2	316.2	Positive	0.25845
18	38	Female	3	10	Negative	0.25165
19	39	Female	2	10	Negative	0.254
20	18	Female	2	56.2	Positive	0.1751
21	21	Male	3	79.4	Positive	0.72425
22	52	Male	3	50.1	Positive	0.51805
23	30	Male	3	223.9	Positive	0.4702
24	25	Male	2	56.2	Positive	0.22635
25	30	Female	3	20	Positive	0.186
26	20	Female	3	63.1	Positive	0.19695
27	23	Female	2	158.5	Positive	0.28955
28	58	Female	3	199.5	Positive	0.2936
29	59	Male	3	320	Positive	0.288
30	55	Female	3	251.2	Positive	0.3362
31	56	Female	3	158.5	Positive	0.28065
32	36	Female	3	158.5	Positive	0.308
33	64	Male	2	79.4	Positive	0.26975
34	24	Male	3	251.2	Positive	0.29015
35	55	Female	2	398.1	Positive	0.273
36	23	Female	2	158.5	Positive	0.349
37	35	Female	2	50.1	Positive	0.45435
38	41	Male	3	56.2	Positive	0.28275
39	40	Male	3	100	Positive	0.20415
40	58	Female	3	316.2	Positive	0.65275
41	21	Female	2	20	Positive	0.37425
42	40	Male	3	316.2	Positive	0.20115
43	56	Female	3	10	Negative	0.26785
44	32	Male	3	199.5	Positive	0.27075
45	51	Female	2	39.8	Positive	0.72955
46	60	Male	3	158.5	Positive	0.42955
47	65	Female	3	100	Positive	0.50645
48	42	Male	3	316.2	Positive	0.7251
49	58	Female	3	158.5	Positive	0.2386
50	63	Male	3	158.5	Positive	0.2927
51	37	Female	3	158.5	Positive	0.29365
52	36	Female	3	100	Positive	1.83895
53	36	Male	2	14.1	Positive	0.3089
54	35	Female	3	158.5	Positive	0.28415
55	67	Male	3	446.7	Positive	0.33995
56	62	Female	3	39.8	Positive	0.3683
57	69	Female	3	158.5	Positive	0.1623
58	21	Female	3	158.5	Positive	0.89595
59	19	Male	3	158.5	Positive	0.29785
60	43	Male	2	223.9	Positive	0.3845
61	62	Male	3	223.9	Positive	1.1848
62	34	Male	2	320	Positive	1.47185
63	48	Male	3	199.5	Positive	1.81985
64	34	Male	2	112.2	Positive	0.5683
65	54	Male	2	320	Positive	1.2185
66	34	Male	2	320	Positive	0.194
